# Supplementary material for: PDX1+ cell budding morphogenesis in a stem cell-derived islet spheroid system
Source: Nat Commun. 2024 Jul 13;15:5894. doi: 10.1038/s41467-024-50109-2 (PMC11246529; doi:10.1038/s41467-024-50109-2)
Supplement: Supplementary file 7 — Source Data [file 41467_2024_50109_MOESM7_ESM.xlsx]

## Sheet: Fig. 1g
Fig. 1g
%	Body					Bud						p values
CHGA	0.35	1.21	0.98	2.33	1.07	52.8	65.7	62.3	71.6	75.4		1.94309e-07
INS	0.83	0.31	1.18	2.03	1.98	51.2	46.6	40.7	39.1	30.3		3.36251e-06
GCG	2.96	1.47	3.69	0.67	2.48	22.2	29.7	34.6	29.8	23.4		4.3264e-06

## Sheet: Fig. 2c, 2h
Fig. 2c
%	PDX1										PDX1/Ki67				p values
S4D6	27.1	22	22.6	28.3	33.1	16.4	19.9	35.2	32.6	29.8	2.5	4.3	2.1		Control
S5D2	31.9	26.5	25.3	31.4	16.7	24.6	20.2	21.7	29.3	30.2	1.2	0.8	2.7		0.79836	S5D2 vs S4D6
S5D3	36.7	27.4	25.6	26.2	29.8	23.3	12.5	18.6	25.1	20.1	1.5	0.6	1.3		0.47339	S5D3 vs S4D6
Fig. 2h																				p values
%	Stage 4					Stage 5					Stage 6 bud				Stage 7 bud					S5 vs S4	S6 vs S4	S7 vs S4
PDX1+	28.9	35.1	19.2	27.1	37.2	27.1	37.4	32.8	30.9	22.1	77.3	72.9	65.1	57	59.4	60.6	73.6	61		0.895005	0.00051332	0.000176976
NKX6.1+	7.3	5.9	1.5	5.21	8.12	12.1	9.4	10.3	15.1	21.9	36.1	32.4	28.6	22	36.8	53.1	32.9	31.2		0.0183587	0.00191756	0.00565508
NEUROD1+	0.9	2.1	1.1	1.9	0.5	14.6	10.3	12.7	16.7	11.3	43.7	41.2	66.8	49	69.4	53.1	60.9	42.7		0.00029421	0.00340571	0.00227159
CHGA+	0.33	0.98	0.61	1.09	0.7	21.2	18.6	10.7	12.4	13.2	65.3	62.1	58.1	51	69.3	56	72.1	44.6		0.00186611	0.00031487	0.00254369
INS+	0.21	0.19	0.26	0.58	0.14	1.07	0.96	0.63	1.93	2.2	32.6	24.8	34.5	29	43.7	39.6	33.3	22.8		0.080587	0.000778281	0.00472344

## Sheet: Fig. 3b-3c
Fig. 3b
%	S6 buds	S7 buds
Intermingled organization	89.7	24.5
Core-mantle organization	8.4	73.2
Unclassified phenotype	1.9	2.3
Fig. 3c
%	Stage 6 islet buds					Stage 7 islet buds						p values
INS+/ GCG+	30.3	40.4	36.9	38.5	31.9	13.2	20.1	10.4	14.6	16.1		4.29348e-05
INS+/ GCG-	15.5	8.3	17.9	9.1	13.3	26.4	34.6	23.1	31.8	29.3		0.0350619
INS-/ GCG+	7.9	3.1	6.8	10.7	5.8	14.3	18.7	12.8	25.1	16.9		0.0042672
INS-/ SST+	7.12	5.66	3.54	6.3	6.6	5.23	9.13	6.33	7.1	4.78		0.518709

## Sheet: Fig. 3e
Fig. 3e
		S6 bud																		S7 bud
Slice	Time	1	2	3	4	5	6	7	8	9	10	11	12	13	14			Slice	Time	1	2	3	4	5	6	7	8	9	10	11
1	0.01	502.103	541.327	465.7	479.332	396.619	431.422	845.441	582.712	398.267	500.643	634.312	522.822	466.707	397.07			1	0.01	1366.62	1246.06	1047.81	1130.47	1023.79	1041.98	688.27	755.9	890.693	780.267	545.274
2	0.02	503.512	542.712	474.786	481.457	398.033	438.011	828.86	578.322	401.038	501.227	630.949	522.886	462.995	399.049			2	0.02	1366.62	1248.12	1051.73	1127.58	1033.77	1046.99	698.214	746.263	891.676	776.3	557.377
3	0.03	497.257	551.387	469.548	472.875	393.658	435.145	812.517	581.661	393.827	495.987	628.619	522.275	465.468	401.017			3	0.03	1370.43	1256.55	1049.99	1135.57	1052.68	1046.42	691.587	759.321	890.493	781.418	558.32
4	0.04	498.591	540.416	466.957	476.567	395.803	433.553	811.165	572.39	396.347	499.1	626.365	520.091	463.532	396.631			4	0.04	1359.34	1241.37	1053.12	1126.2	1032.54	1041.5	690.537	752.742	892.124	760.079	559.613
5	0.05	493.95	545.798	468.245	476.079	397.664	426.394	822.826	582.966	397.144	503.406	626.596	522.523	465.293	401.322			5	0.05	1359.47	1245.61	1046.11	1127.36	1042.01	1038.13	687.878	756.47	888.684	764.59	555.018
6	0.06	495.909	541.322	469.606	480.43	397.959	427.108	828.898	584.979	391.922	504.235	630.939	530.267	470.474	395.335			6	0.06	1342.38	1238.44	1040.67	1125.54	1053.32	1022.63	687.806	744.563	872.944	753.433	554.651
7	0.07	495.839	540.017	456.3	476.442	397.731	432.505	822.919	594.144	394.803	510.801	640.393	527.616	468.091	397.087			7	0.07	1364.05	1246.73	1050.16	1128.87	1055.88	1044.18	697.474	751.673	896.99	774.333	561.503
8	0.08	488.44	549.618	467.07	481.462	394.534	431.169	814.432	579.682	393.952	505.392	630.808	521.804	469.618	395.73			8	0.08	1345.44	1235.72	1032.23	1117.88	1036.37	1025.24	680.133	737.314	869.338	751.236	545.328
9	0.09	488.755	544.113	468.709	475.748	396.975	419.978	800.809	576.843	390.955	497.032	632.985	526.479	463.468	392.227			9	0.09	1372.48	1247.18	1050.28	1132.19	1039.22	1055.24	688.057	745.865	896.776	777.203	560.582
10	0.1	498.156	540.041	467.923	471.957	395.953	430.138	811.669	584.203	396.889	501.192	635.886	521.985	469.484	395.414			10	0.1	1353.06	1216.64	1030.73	1110.51	1009.34	1033.59	688.712	744.743	864.553	759.467	540.105
11	0.11	491.332	547.577	465.608	467.401	395.538	422.538	809.212	573.636	390.103	496.564	628.554	521.021	463.366	393.828			11	0.11	1359.32	1245.11	1055.03	1124.61	1048.89	1050.84	690.102	750.716	904.086	780.128	553.649
12	0.12	492.002	545.663	467.303	474.125	395.8	426.927	818.636	578.703	391.323	500	626.284	527.783	462.565	395.44			12	0.12	1346.54	1231.36	1039.79	1104.97	1027.5	1032.35	683.852	738.326	874.877	765.6	540.151
13	0.13	498.517	548.197	466.877	473.827	395.461	423.275	821.797	575.814	393.925	500.695	630.612	526.737	469.929	398.384			13	0.13	1355.98	1252.77	1060.59	1137.02	1039.1	1063.55	703.408	755.373	914.13	779.387	567.062
14	0.14	494.409	535.921	467.555	467.31	392.173	427.767	815.856	569.047	388.739	498.555	625.332	524.403	469.429	397.255			14	0.14	1343.72	1230.09	1036.22	1115.82	1023.15	1029.13	677.814	734.871	875.303	754.623	548.005
15	0.15	501.089	542.788	458.036	476.75	393.905	420.808	824.131	577.148	391.689	500.317	633.044	528.891	465.612	392.455			15	0.15	1359.54	1242.26	1056.92	1128.36	1055.26	1043.01	702.176	753.816	914.729	777.197	560.597
16	0.16	501.062	539.858	459.312	475.438	390.284	421.283	810.843	573.521	400.031	497.926	626.237	529.174	463.011	395.501			16	0.16	1342.5	1231.1	1037.21	1119.93	1009.25	1031.95	680.003	745.079	876.988	759.595	542.628
17	0.17	493.613	547.079	461.51	475.844	391.122	418.445	805.945	580.614	386.578	493.725	619.097	513.828	460.569	386.913			17	0.17	1369.01	1243.83	1063.9	1145.41	1061.63	1051.21	701.669	759.329	916.708	778.946	566.023
18	0.18	492.072	539.683	458.404	473.632	390.383	417.716	807.856	566.559	392.172	498.257	623.523	515.55	457.566	390.647			18	0.18	1338.7	1224.04	1039.93	1124.72	1017.26	1039.49	674.863	737.384	869.838	754.138	542.364
19	0.19	495.13	548.108	454.156	469.178	394.212	420.594	819.606	571.169	387.697	493.723	616.544	510.661	457.067	389.016			19	0.19	1372.29	1254.13	1080.06	1146.19	1053.96	1054.23	706.349	758.344	921.969	792.946	572.68
20	0.2	488.892	541.534	462.995	467.341	396.402	417.097	813.195	575.737	388.594	499.199	615.972	516.018	455.547	394.365			20	0.2	1334.52	1245.14	1039.36	1114.2	1039.04	1021.36	678.001	743.852	878.607	756.905	543.123
21	0.21	494.618	546.954	466.115	478.276	395.391	423.911	815.712	578.521	389.442	500.43	615.192	524.398	462.238	396.028			21	0.21	1385.21	1258.82	1069.12	1144.56	1059.9	1061.14	711.958	769.02	926.387	781.354	566.559
22	0.22	496.44	552.173	469.32	471.709	390.991	420.513	814.517	582.462	388.155	495.958	626.444	525.143	460.596	398.365			22	0.22	1338.3	1228.43	1051.36	1130.57	1034	1027.55	678.433	736.869	873.526	749.282	539.167
23	0.23	490.519	543.909	451.464	475.065	390.948	417.403	821.475	563.593	389.055	497.779	617.701	516.338	455.603	389.871			23	0.23	1389.11	1262.49	1086.45	1151.03	1071.63	1060.66	713.803	760.309	920.024	771.374	567.351
24	0.24	489.697	547.945	461.413	470.572	392.005	418.078	812.966	583.581	384.602	500.532	620.48	517.188	456.35	392.983			24	0.24	1342.54	1224.42	1047.22	1131.96	1044.41	1033.59	689.106	741.92	884.078	770.385	553.967
25	0.25	490.637	539.726	459.63	470.688	388.445	412.133	795.517	565.975	390.745	489.571	611.629	516.49	459.415	391.35			25	0.25	1367.59	1262.64	1075.86	1147.14	1061.59	1061.33	712.935	755.821	937.626	782.844	582.623
26	0.26	485.279	552.978	462.599	471.346	384.975	413.219	799.025	569.013	384.786	488.672	617.287	519.434	455.043	392.71			26	0.26	1334.94	1235.62	1043.9	1121.13	1051.28	1026.63	679.394	733.323	880.034	741.408	545.056
27	0.27	489.293	531.022	466.315	466.945	386.247	409.981	791.182	560.805	390.227	493.197	615.164	516.762	461.864	385.342			27	0.27	1367.65	1275.84	1072.45	1148.09	1081.49	1056.88	709.802	761.852	930.885	770	573.787
28	0.28	500.435	550.935	459.373	472.036	393.258	417.88	795.199	566.75	391.247	493.21	619.212	522.184	460.059	394.536			28	0.28	1334.81	1234.44	1048.42	1118.72	1031.56	1038.24	684.269	738.593	891.855	754.813	544.808
29	0.29	497.755	549.077	469.861	466.889	392.798	418.745	799.619	548.64	381.731	493.368	617.857	518.219	455.661	389.609			29	0.29	1374.05	1280.82	1083.3	1145.75	1074.92	1087.09	726.952	773.03	951.52	785.697	586.797
30	0.3	490.832	538.505	458.827	473.546	389.316	410.925	780.767	563.504	391.222	491.716	619.998	517.376	458.651	387.118			30	0.3	1327.48	1236.49	1039.43	1125.81	1027.47	1042.98	680.68	737.272	884.467	759.744	548.723
31	0.31	485.892	538.25	462.082	466.99	387.208	414.944	762.911	556.949	385.319	491.376	620.702	513.881	458.695	388.695			31	0.31	1375.39	1268.39	1074.19	1146.46	1075.79	1079.1	720.75	763.178	954.924	784.095	576.133
32	0.32	492.087	542.796	455.149	462.901	384.562	411.711	783.606	553.992	382.616	489.529	608.324	509.406	464.907	384.504			32	0.32	1333.99	1239.95	1038.27	1111.56	1043.94	1029.83	680.356	742.219	886.62	757.479	541.685
33	0.33	492.974	539.832	460.736	466.596	395.297	413.058	766.034	556.737	387.717	486.094	620.635	510.221	465.534	386.1			33	0.33	1371.61	1272.31	1075.52	1148.62	1067.96	1060.57	714.183	764.114	941.766	790.441	574.746
34	0.34	490.832	545.421	458.988	470.185	390.642	412.556	781.987	561.792	385.386	493.375	610.444	517.374	460.185	386.701			34	0.34	1348.81	1228.54	1053.99	1128.32	1031.41	1030.72	689.663	750.107	902.579	759.574	549.069
35	0.35	497.663	538.462	457.291	466.502	390.661	412.288	759.534	538.75	385.817	491.621	617.222	512.621	462.116	392.143			35	0.35	1384.04	1271.05	1086.22	1153.87	1071.62	1068.38	727.263	769.448	941.185	791.521	588.454
36	0.36	490.192	540.707	452.425	463.156	386.083	416.3	768.017	548.708	387.653	487.544	611.047	513.65	455.237	387.828			36	0.36	1335.03	1235.95	1055.23	1124.99	1038.12	1022.3	687.055	750.305	905.33	779.608	551.364
37	0.37	479.514	542.01	463.308	471.284	390.381	414.837	770.517	542.339	385.334	488.537	618.821	511.509	458.975	390.058			37	0.37	1369.03	1260.81	1071.83	1141.64	1042.19	1055.67	730.93	760.079	951.75	790.469	577.262
38	0.38	496.233	537.416	457.541	468.728	387.633	416.712	752.648	540.263	385.219	487.028	609.25	514.034	457.871	385.564			38	0.38	1349.59	1235.13	1043.56	1131.43	1045.97	1032.92	684.281	741.055	892.634	761.277	548.272
39	0.39	491.07	538.272	462.368	468.572	387.769	412.344	770.623	534.373	380.83	484.743	601.348	509.587	460.359	384.467			39	0.39	1376.84	1266.55	1081.41	1137.58	1057.56	1060.92	715.06	762.969	938.566	785.277	583.064
40	0.4	495.49	544.95	457.772	471.976	382.712	417.141	764.03	536.61	386.513	487.077	608.517	510.203	456.15	386.159			40	0.4	1336.01	1226.1	1037.31	1117.31	1029.82	1028.7	683.627	740.236	886.943	757.467	549.695
41	0.41	490.322	536.882	466.024	467.029	381.878	411.286	744.847	536.517	379.142	485.803	602.012	511.858	457.808	386.191			41	0.41	1364.21	1248.68	1070.61	1141.33	1044.21	1048.84	706.227	759.067	933.444	779.723	568.254
42	0.42	487.901	537.526	461.531	467.587	385.462	407.597	749.508	530.398	389.681	484.059	609.403	512.922	455.227	386.54			42	0.42	1317.85	1214.87	1038.46	1105.39	1027.43	1016.76	679.862	735.021	873.695	745.397	547.269
43	0.43	489.767	535.188	457.596	459.627	387.695	416.164	739.627	528.881	390.123	487.185	604.034	508.839	451.957	382.844			43	0.43	1366.42	1241.39	1061.64	1133.73	1051.42	1044.89	702.174	751.065	915.857	764.695	567.726
44	0.44	488.115	540.197	454.046	456.954	386.331	407.337	737.657	527.788	388.058	486.047	601.289	519.95	454.169	383.651			44	0.44	1315.56	1218.03	1034.87	1113.48	1002.78	1019.25	683.257	739.035	881.49	732.274	546.733
45	0.45	496.204	551.038	462.077	458.654	387.23	404.064	721.822	529.784	382.191	483.685	603.146	506.841	455.474	381.746			45	0.45	1345.39	1236.96	1065.67	1129.34	1017.08	1058.92	701.44	752.26	909.177	776.013	559.887
46	0.46	489.882	541.803	463.156	463.798	387.938	413.536	730.699	527.992	387.828	484.874	604.925	512.51	459.175	385.043			46	0.46	1316.35	1225.45	1041.57	1114.3	987.429	1028.73	686.885	744.512	887.886	755.733	555.849
47	0.47	495.322	540.635	456.281	469.526	389.603	406.612	715.665	525.847	387.891	487.38	609.322	512.01	454.646	390.042			47	0.47	1355.49	1244.04	1069.63	1126.13	1013.62	1060.38	707.315	759.767	926.129	774.533	568.408
48	0.48	490.339	536.351	454.841	461.317	383.434	409.513	723.581	515.534	381.044	487.426	605.218	514.484	450.873	380.375			48	0.48	1340.02	1229.31	1041.42	1111.92	1015.35	1034.96	688.585	749.405	897.835	750.608	554.746
49	0.49	492.024	526.94	453.632	455.976	381.119	410.509	704.436	511.941	378.336	480.875	599.506	512.096	454.576	386.794			49	0.49	1342.16	1255.26	1072.62	1125.3	1021.44	1054.15	708.72	758.498	920.187	761.177	573.882
50	0.5	486.005	530.115	454.904	462.312	386.019	408.361	706.242	505.386	384.234	483.339	605.5	512.065	454.411	387.225			50	0.5	1344.37	1230.21	1052.32	1116.78	1018.81	1036.96	689.114	737.415	892.369	758.223	551.697
51	0.51	498.291	541.69	460.981	466.065	390.32	407.959	715.335	514.852	385.264	481.808	604.08	506.523	455.971	390.344			51	0.51	1354.1	1252.09	1068.19	1128.05	1034.04	1047.94	703.486	750.67	921.787	770.949	564.3
52	0.52	491.587	535.147	455.373	457.272	387.816	411.475	703.102	524.975	377.908	479.647	608.457	507.121	451.874	383.248			52	0.52	1327.45	1230	1043.73	1115.96	1004.75	1034.74	693.613	745.195	896.594	754.89	550.474
53	0.53	491.954	539.851	448.036	457.43	389.105	407.511	732.792	518.398	386.884	481.154	605.766	508.38	459.304	389.99			53	0.53	1354.22	1238.19	1055.25	1123.4	1021.96	1054.06	703.595	755.101	916.27	769.338	562.082
54	0.54	495.288	535.125	459.043	470.791	381.997	407.022	706.742	508.407	387.75	484.402	606.446	513.202	458.457	382.393			54	0.54	1333.08	1226.44	1042.98	1117.61	999.73	1036.83	692.298	742.795	899.634	770.646	544.564
55	0.55	495.084	549.56	455.284	462.053	384.17	408.764	704.377	522.877	381.992	485.939	600.353	509.118	456.466	382.979			55	0.55	1334.11	1247.13	1051.53	1122.98	1030.58	1048.06	703.143	746.716	904.078	757.177	561.308
56	0.56	492.462	539.142	455.442	462.281	387.741	409.2	705.695	516.064	382.33	478.243	596.623	509.918	446.65	382.539			56	0.56	1335.19	1226.68	1045.56	1118.5	1037.86	1040.09	690.273	745.355	915.637	769.026	553.631
57	0.57	485.558	534.373	448.029	456.784	378.995	407.748	705.886	513.059	385.959	483.757	599.903	510.29	450.549	380.824			57	0.57	1326.08	1222.61	1053.53	1114.98	1023.3	1041.24	690.726	749.443	923.066	767.259	555.462
58	0.58	483.32	537.459	450.558	460.663	389.788	409.308	708.691	499.665	374.591	477.567	599.27	503.985	452.316	382.718			58	0.58	1334.5	1228.73	1048.48	1116.05	1031.61	1040.84	695.624	748.392	913.284	770.487	548.103
59	0.59	496.322	531.493	453.721	459.507	381.708	406.502	713.008	503.487	379.558	480.359	600.205	507.24	448.767	381.342			59	0.59	1337.13	1227.98	1044.37	1110.7	1016.11	1040.08	695.838	748.35	911.459	750.513	546.928
60	0.6	485.195	540.099	455.99	454.779	382.966	417.367	714.525	506.339	382.17	479.214	602.423	509.821	448.85	383.457			60	0.6	1338	1237.58	1055.49	1122.39	1024.86	1041.05	691.292	754.124	916.559	756.544	542.418
61	0.61	492.317	540.005	450.952	454.95	383.281	417.186	709.979	504.729	376.795	478.895	603.2	508.337	455.725	383.566			61	0.61	1316.7	1217.49	1044.72	1112.21	1010.38	1032.49	687.971	735.288	897.92	754.392	547.926
62	0.62	487.072	529.541	455.618	461.471	389.769	416.828	707.326	510.03	378.517	476.69	600.559	507.79	450.322	381.485			62	0.62	1341.25	1239.56	1051.35	1116.59	1041.61	1024.52	684.876	748.206	901.606	758.531	548.915
63	0.63	494.038	531.452	452.231	461.228	385.852	416.936	705.11	501.589	380.025	487.425	601.012	509.064	449.789	381.489			63	0.63	1324.9	1218.19	1037.31	1106.29	1013.27	1012.24	683.038	735.667	897.178	741.123	540.969
64	0.64	493.089	527.93	460.8	461.671	377.994	418.306	702.292	510.873	384.045	480.58	595.797	506.647	454.898	380.805			64	0.64	1326.36	1232.73	1043.79	1120.24	1019.32	1027.41	684.869	747.572	905.266	757.71	545.174
65	0.65	494.899	538.76	456.916	459.844	387.103	411.239	701.335	505.258	377.872	480.385	597.968	507.69	450.311	387.713			65	0.65	1308.14	1221.24	1028.41	1107.05	1001.02	1018.12	681.377	735.228	881.935	736.29	534.092
66	0.66	496.632	540.464	448.603	455.322	380.789	409.203	689.055	495.653	377.891	475.538	587.141	501.115	449.918	384.456			66	0.66	1328.76	1232.32	1039.31	1111.77	1005.47	1032.03	693.36	737.276	912.423	754.841	552.256
67	0.67	489.748	536.284	446.25	459.178	384.427	407.539	700.932	497.352	372.897	473.411	589.888	502.859	449.218	377.495			67	0.67	1322.55	1213.73	1025.98	1104.12	1008.8	1011.2	670.872	730.427	888.143	736.674	531.172
68	0.68	487.425	531.012	456.161	448.526	388.491	408.686	703.852	501.479	382.712	485.673	593.452	503.341	448.29	378.958			68	0.68	1345.38	1232	1044.7	1113.27	1027.73	1031.07	693.06	752.088	916.183	746.815	558.359
69	0.69	487.022	539.339	443.625	459.88	381.778	407.652	702.653	493.085	377.047	481.002	596.574	508.581	447.028	380.016			69	0.69	1322.43	1216.19	1023.28	1095.43	982.237	1009.56	672.091	732.453	883.867	738.254	539.254
70	0.7	494.498	536.553	461.594	459.252	387.077	414.63	689.653	500.623	382.888	487.304	597.393	503.751	450.039	383.267			70	0.7	1345.93	1246.93	1049.98	1126.79	1032.3	1036.44	696.687	746.887	915.915	751.313	550.072
71	0.71	491.505	535.94	457.188	459.861	386.328	417.225	695.072	502.907	378.611	478.781	599.895	504.566	454.191	385			71	0.71	1317.54	1208.63	1026.67	1094.98	1009.25	1006.48	677.973	738.927	877.949	748.126	541.726
72	0.72	495.822	528.582	449.853	461.663	386.902	417.697	701.928	502.936	379.242	483.987	603.536	508.511	449.993	383.665			72	0.72	1336.05	1239.94	1049.16	1115.85	1025.79	1041.95	701.231	748.734	921.407	765.338	559.521
73	0.73	493.837	530.18	451.702	449.031	381.791	419.716	696	497.479	374.286	481.047	590.885	506.43	447.533	380.744			73	0.73	1304.59	1208.05	1023.84	1096.91	996.04	1015.38	678.084	733.265	873.369	726.667	534.497
74	0.74	489.736	544.959	465.209	458.084	386.225	419.789	725.47	503.102	381.877	483.229	611.888	508.757	451.121	388.95			74	0.74	1344.52	1245.92	1054.11	1120.6	1011.03	1052.42	695.096	742.576	908.728	760.779	560.213
75	0.75	489.183	535.031	448.363	451.089	385.419	413.053	697.199	501.233	383.033	481.537	600.249	509.631	449.466	380.309			75	0.75	1307.43	1214.56	1029.01	1091.32	976.901	1014.58	664.543	729.236	880.705	748.559	524.921
76	0.76	485.389	532.115	451.709	461.32	386.002	412.916	684.123	496.034	380.505	472.594	593.15	505.293	447.653	377.544			76	0.76	1333.52	1237.68	1046.35	1120	1031.04	1042.36	706.633	748.922	920.522	781.559	564.308
77	0.77	488.368	535.692	442.925	450.284	378.859	403.936	688.432	497.407	370.663	484.156	602.984	500.325	445.849	378.222			77	0.77	1317.76	1208.62	1021.89	1097.62	1014.07	1016.71	667.293	729.784	883.428	754.31	539.313
78	0.78	487.103	534.043	452.596	459.964	379.519	413.906	688.653	496.292	379.006	481.914	600.561	505.526	453.871	377.495			78	0.78	1348.57	1236.39	1060.86	1117.13	1039.74	1048.63	708.788	751.315	929.126	802.128	560.044
79	0.79	495.142	534.882	453.188	460.688	380.739	419.638	693.309	500.725	381.28	484.819	604.934	505.625	454.463	378.953			79	0.79	1301.88	1207.8	1023.73	1091.35	983.522	1007.76	665.4	737.313	889.79	758.951	519.069
80	0.8	501.853	541.043	448.474	461.897	383.189	409.747	708.53	515.653	375.05	495.145	601.549	506.705	443.865	382.763			80	0.8	1348.72	1234.06	1054.73	1118.17	1018.99	1059.85	703.195	749.056	928.363	837.874	557.474
81	0.81	501.68	537.899	451.397	456.147	375.903	407.795	681.983	488.275	378.442	488.055	602.477	505.306	442.58	377.493			81	0.81	1302.02	1199.12	1030.57	1094.94	968.248	1004.77	671.592	731.465	881.628	805.587	526.408
82	0.82	488.757	540.276	444.671	453.046	378.508	420.314	694.725	490.436	372.889	495.572	595.332	510.678	449.63	384.252			82	0.82	1346.01	1254.94	1049.28	1124.25	1005.82	1060.35	707.317	752.581	936.144	833.469	559.577
83	0.83	487.861	533.163	444.647	454.096	380.572	417.766	684.877	491.436	373.503	488.901	605.6	512.759	442.814	372.616			83	0.83	1309.87	1215.06	1029.29	1092.5	972.1	1024.61	667.164	721.191	885.87	792.533	535.921
84	0.84	494.445	545.272	445.837	453.897	378.12	418.93	709.674	496.398	384.384	502.366	608.922	513.928	448.388	381.268			84	0.84	1342.21	1229.91	1060.91	1118.59	1001.04	1041.25	702.678	749.414	923.01	814.91	558.674
85	0.85	503.769	531.731	446.928	450.19	382.853	420.131	696.551	495.085	376.814	494.843	602.266	510.737	450.366	381.077			85	0.85	1311.95	1201.42	1024.35	1084.58	965.365	1005.79	658.213	731.222	865.629	781.913	534.297
86	0.86	486.947	536.447	441.435	453.469	382.258	413.227	694.852	500.86	380.139	496.739	599.175	510.315	447.895	378.248			86	0.86	1350.79	1236.73	1063.97	1120.64	984.506	1049.28	705.781	752.134	921.976	813.856	554.392
87	0.87	496.752	541.108	453.435	454.202	379.441	413.905	683.695	486.36	377.617	491.995	596.722	514.996	448.711	382.515			87	0.87	1297.15	1196.87	1019.17	1088.79	956.11	1008.71	669.758	724.149	871.151	783.274	539.649
88	0.88	487.077	538.469	447.7	459.889	381.984	420.163	686.983	490.708	376.35	496.036	601.515	515.572	446.636	383.277			88	0.88	1343.76	1241.93	1054.98	1112.06	989.536	1045.72	702.244	759.01	934.047	826.054	562.638
89	0.89	498.118	539.012	443.517	454.901	392.444	416.025	692.267	496.39	380.538	496.098	606.034	513.27	449.104	381.447			89	0.89	1293	1208.55	1022.39	1084.76	946.585	997.906	669.815	730.95	878.323	796.254	531.19
90	0.9	486.865	536.762	447.002	459.151	386.819	415.317	682.432	498.792	377.109	496.392	601.784	516.255	449.656	376.825			90	0.9	1349.77	1242.22	1067.9	1117.45	979.646	1045.14	719.373	750.433	945.119	847.933	567.769
91	0.91	484.712	525.853	450.411	452.863	389.173	415.32	687.708	492.343	384.211	496.395	605.061	513.324	450.738	381.509			91	0.91	1303.79	1216.13	1031.57	1085.29	958.177	1016.66	670.598	730.244	881.774	780.151	529.126
92	0.92	496.966	550.072	449.647	448.228	386.411	413.389	686.839	494.983	383.725	504.23	607.077	518.787	454.464	382.153			92	0.92	1344.75	1244.02	1058.19	1109.04	974.509	1050.67	715.457	741.629	941.626	816.079	572.426
93	0.93	496.25	548.625	450.312	462.046	387.83	414.27	685.085	501.648	378.663	496.098	603.263	519.665	452.749	388.366			93	0.93	1302.03	1208.24	1018.05	1083.44	939.993	1020.81	672.849	734.338	891.12	781.487	527.082
94	0.94	492.738	550.99	452.736	455.56	393.816	418.103	696.326	504.678	388.33	499.957	611.741	521.213	458.358	382.387			94	0.94	1341.01	1235.39	1053.34	1113.31	966.612	1055.13	711.351	746.114	941.141	810.685	566.264
95	0.95	490.286	538.572	444.647	459.046	391.695	416.277	716.525	497.386	386.769	504.201	611.574	515.706	458.415	382.343			95	0.95	1306.62	1208.76	1017.82	1096.69	954.36	1015.41	672.79	732.538	889.781	771.38	538.405
96	0.96	492.635	544.019	447.445	463.204	383.678	421.619	712.034	505.64	384.352	506.978	613.734	518.875	455.906	380.391			96	0.96	1344.23	1224.93	1050.46	1113.99	967.846	1064.78	709.379	746.281	933.729	806.921	569.8
97	0.97	491.56	537.38	449.839	461.036	388.82	414.539	723.665	509.174	382.547	501.898	610.663	519.719	457.688	380.335			97	0.97	1303.28	1208.52	1016.37	1100.35	938.216	1025.54	680.279	726.767	895.58	770.626	529.779
98	0.98	489.149	534.353	449.248	455.293	387.142	413.156	707.818	515.292	388.291	504.832	608.653	521.292	450.464	384.832			98	0.98	1342.16	1238.06	1041.81	1113.55	974.529	1049.53	712.356	752.669	945.879	821.782	572.605
99	0.99	490.697	538.868	449.476	465.207	394.072	418.958	725.669	513.953	386.25	496.61	611.385	521.237	452.904	385.566			99	0.99	1313.96	1217.66	1023.45	1098.9	948.624	1030.77	681.969	733.126	918.087	791.705	545.195
100	1	485.245	532.82	445.442	456.421	387.602	419.181	722.593	525.174	386.656	497.754	611.419	518.567	459.316	383.189			100	1	1343.64	1243.29	1053.29	1130.17	968.872	1061.84	713.328	745.658	949.81	816.726	573.323
101	1.01	493.264	533.538	445.784	460.197	385.058	416.653	749.314	530.301	384.859	493.036	605.842	515.564	450.88	378.303			101	1.01	1319.33	1226.37	1033.35	1104.4	947.67	1034.12	689.305	736.846	906.607	795.021	550.267
102	1.02	494.654	534.293	445.24	459.536	383.644	418.734	753.873	535.564	389.805	495.765	614.386	518.763	454.115	378.888			102	1.02	1342.93	1246.17	1052.7	1128.5	993.846	1059.81	718.38	748.683	954.535	814.885	563.292
103	1.03	495.416	538.841	443.998	449.692	388.3	414.094	755.767	538.585	389.623	495.088	606.902	516.381	455.31	378.089			103	1.03	1318.86	1217.14	1029.07	1100.73	978.89	1035.9	691.994	733.106	918.133	795.721	556.038
104	1.04	497.529	527.315	450.639	455.216	388.456	409.147	768.064	532.403	384.633	491.988	607.114	513.161	451.205	381.559			104	1.04	1338.24	1236.45	1049.04	1117.44	1005.15	1057.16	718.779	754.776	950.228	802.056	576.728
105	1.05	495.692	540.435	448.183	463.046	385.156	414.861	744.483	524.737	384.763	487.124	611.217	508.941	451.945	379.799			105	1.05	1323.31	1224.26	1041.8	1118.38	1005.8	1038.36	690.923	739.301	926.993	790.285	552.236
106	1.06	496.647	540.118	454.428	452.899	384.7	416.595	740.754	529.275	378.483	485.561	607.105	514.844	455.393	377.393			106	1.06	1334.93	1239.84	1040.44	1125.46	1007.53	1054.39	716.059	753.672	952.322	817.995	573.897
107	1.07	498.2	540.959	448.178	458.498	385.57	415.02	739.157	519.369	385.048	489.803	610.68	511.676	453.072	376.909			107	1.07	1320.62	1223.75	1039.96	1110.22	985.137	1038.92	688.488	739.709	928.937	788.385	548.133
108	1.08	488.562	537.56	444.163	454.106	380.542	413.148	727.555	509.165	382.553	488.719	614.18	506.923	448.325	376.053			108	1.08	1338.56	1237.8	1044.56	1109.1	986.634	1057.09	710.157	748.076	948.385	795.938	564.256
109	1.09	491.603	536.971	438.192	457.745	383.917	414.288	716.335	509.068	381.075	502.509	632.585	505.705	452.134	375.798			109	1.09	1320.61	1212.28	1043.34	1111.84	960.609	1046.16	695.78	734.697	937.856	778.99	556.672
110	1.1	488.704	528.483	441.24	461.325	386.43	416.742	708.695	505.987	382.158	510.094	673.835	516.176	460.616	377.354			110	1.1	1327.93	1223.87	1044.19	1111.84	967.941	1054.55	701.909	746.409	949.786	780.126	560.149
111	1.11	494.495	542.055	445.058	461.731	391.07	418.95	713.619	504.047	382.9	528.884	685.982	525.892	466.615	381.342			111	1.11	1314.87	1207.53	1035.77	1102.28	974.757	1036.54	694.15	735.038	925.866	766.81	553.587
112	1.12	497.507	534.031	444.115	457.459	391.786	418.011	709.89	492.983	381.636	549.933	730.216	523.016	463.583	382.161			112	1.12	1360.51	1238.85	1072.02	1135.01	1012.46	1081.52	733.651	753.599	973.105	803.777	584.91
113	1.13	504.195	546.582	450.156	461.625	389.666	419.169	706.792	506.369	384.197	622.915	860.023	537.027	486.338	378.929			113	1.13	1346.89	1236.9	1060.56	1119.36	991.609	1060.77	713.669	751.086	974.552	790.769	573.31
114	1.14	497.897	535.637	457.913	457.315	382.231	419.205	698.25	492.309	381.664	987.776	1455.84	574.212	499.065	381.849			114	1.14	1329.88	1214.98	1041.29	1107.04	981.326	1037.33	695.152	742.984	948.793	777.103	564.326
115	1.15	488.906	544.853	441.123	452.002	380.372	413.552	697.458	494.496	376.27	1200.03	1805.85	603.77	554.543	377.841			115	1.15	1327.61	1218.73	1043.04	1109.24	972.486	1046.17	698.803	740.698	939.477	786.964	551.741
116	1.16	493.608	531.986	450.882	456.308	386.573	411.85	674.398	494.572	379.648	1187.66	1790.66	776.087	997.487	382.729			116	1.16	1325.93	1221.04	1034.17	1106.19	956.524	1054.53	693.449	740.035	936.464	792	553.456
117	1.17	505.147	524.332	442.192	451.7	387.019	415.458	681.894	495	376.906	1138.09	1825.47	1277.69	1018.21	381.38			117	1.17	1331.31	1223.21	1040.69	1111.19	964.404	1047.37	702.12	738.49	943.866	792.362	551.136
118	1.18	496.786	542.796	453.077	454.986	384.605	416.097	683.843	489.907	381.234	1156.53	1795.67	1165.36	959.539	380.869			118	1.18	1328.87	1229.08	1033.65	1100.97	963.221	1045.95	695.126	734.602	931.306	793.913	547.331
119	1.19	496.668	552.363	445.935	460.192	386.202	419.689	678.915	488.008	381.356	1181.82	1831.69	1090.69	925.216	383.222			119	1.19	1329.21	1228.31	1043.69	1108.38	973.188	1058.83	701.22	737.148	931.73	815.315	562.495
120	1.2	493.954	545.447	456.897	455.397	387.68	415.628	681.174	492.636	378.25	1183.14	1846.17	1103.02	873.46	382.821			120	1.2	1310.71	1227.63	1018.94	1092.47	958.738	1046.32	685.816	727.166	922.659	791.069	553.418
121	1.21	501.647	535.337	439.938	454.755	390.252	413.758	682.508	495.504	383.362	1181.45	1861.12	1153.32	843.781	389.433			121	1.21	1315.1	1229.51	1033.04	1099.29	967.656	1050.77	700.122	734.801	942.631	809.495	557.831
122	1.22	501.017	545.113	444.704	461.93	386.977	419.67	674.331	480.479	384.611	1176.82	1839.62	1144.09	838.478	384.434			122	1.22	1323.05	1224.36	1030.48	1097.93	963.07	1038.03	688.06	725.76	920.757	793.382	540.623
123	1.23	494.582	550.464	445.877	457.803	390.297	422.495	693.297	496.678	386.345	1175.4	1860.84	1112.75	890.583	389.77			123	1.23	1340.52	1229.76	1041.52	1112.57	1000.67	1053.87	709.449	741.178	950.423	799.344	559.513
124	1.24	501.976	553.019	459.752	465.125	386.845	421.059	697.987	506.78	394.973	1148.58	1838.86	1078.21	969.436	400.864			124	1.24	1321.4	1220.58	1022.36	1097.11	984.869	1025.63	687.907	733.453	929.607	789.392	547.933
125	1.25	503.882	546.079	451.885	459.553	391.266	420.114	760.432	553.097	396.677	1139.19	1831.16	1053.68	1000.86	411.14			125	1.25	1335.61	1225.16	1044.12	1107.1	1006.89	1045.51	705.969	745.104	960.008	805.338	571.597
126	1.26	501.406	543.779	449.618	462.887	400.675	424.858	1094.85	795.297	424.327	1109.63	1816.05	1030.58	1007.05	417.086			126	1.26	1309.93	1198.24	1022.27	1097.36	1002.32	1026.4	685.637	732.652	926.879	776.41	543.903
127	1.27	507.695	554.178	456.077	510.397	411.389	431.758	2006.18	1257.5	457.72	1092.42	1815.14	1017.35	1007.04	420.826			127	1.27	1333.89	1232.1	1043.75	1105.86	1020.45	1039.58	704.093	747.422	947.222	779.221	561.018
128	1.28	500	551.096	453.175	504.846	410.028	433.2	2035.22	1247.86	452.514	1065.37	1789.37	976.278	979.243	423.934			128	1.28	1307.06	1211.31	1022.3	1093.84	1006.04	1024.35	683.356	729.955	916.937	773.636	542.428
129	1.29	509.724	544.923	452.974	516.159	404.053	432.875	1999.01	1224.66	456.48	1026.49	1753.53	936.898	937.15	421.382			129	1.29	1341.23	1231.69	1040.86	1113.89	1027.69	1056.86	709.512	756.676	954.74	792.705	569.323
130	1.3	508.589	539.139	453.565	499.57	408.722	439.334	1944	1172.92	447.797	974.532	1686.97	888.087	874.955	423.904			130	1.3	1312.02	1200.13	1020.03	1092.85	1000.71	1026.51	679.247	728.195	923.262	750.162	545.567
131	1.31	526.317	554.07	450.69	510.062	410.864	444.066	1914.91	1185.99	454.097	933.36	1632.03	846.984	833.104	420.952			131	1.31	1358.8	1233.5	1047.7	1118.3	1030.55	1063.88	704.955	742.985	965.587	781.074	581.087
132	1.32	507.837	537.05	455.346	500.93	410.13	444.266	1851.92	1134.96	443.725	864.846	1545.63	795.702	769.592	411.839			132	1.32	1312.44	1197.05	1026.91	1087.91	990.694	1021.37	675.644	729.474	913.823	750.182	537.492
133	1.33	508.337	548.502	456.832	502.358	409.052	443.098	1780.98	1116.46	443.767	818.308	1455.65	771.544	726.585	412.955			133	1.33	1340.79	1224.75	1040.07	1106.81	1021.09	1045.88	704.679	734.013	945.159	775.572	566.418
134	1.34	512.07	553.385	468.209	499.142	409.058	446.131	1722.41	1078.68	443.038	783.659	1393.27	739.798	688.77	413.377			134	1.34	1304.42	1197.34	1009.23	1086.28	984.5	1018.42	676.421	730.466	914.385	749.062	530.323
135	1.35	505.925	549.243	462.976	499.113	407.578	447.902	1693.66	1066.5	434.067	754.466	1353.66	725.414	654.728	406.332			135	1.35	1348.95	1238.65	1051.41	1117.73	1025.67	1052.99	712.797	748.588	953.157	780.231	586.19
136	1.36	506.553	549.315	451.125	487.978	403.058	442.583	1622.22	1016.15	428.998	731.942	1291.66	702.229	634.625	405.331			136	1.36	1303.2	1199.44	1020.91	1085.13	1008.12	1008.43	677.244	729.31	904.592	753.646	554.331
137	1.37	514.988	548.69	451.519	494.125	401.848	438.817	1546.1	964.814	431.292	717.767	1250.74	688.319	618.814	400.251			137	1.37	1336.36	1231.14	1042.94	1107.83	1017.61	1044.68	702.11	741.154	942.985	768.587	572.944
138	1.38	504.76	541.228	454.055	483.195	398.077	439.745	1464.8	917.5	419.953	694.928	1200.35	674.206	598.415	400.098			138	1.38	1316.59	1205.23	1015.09	1098.77	1011.87	1018.49	679.352	725.498	910.837	746.997	548.274
139	1.39	504.849	545.339	453.495	487.248	402.284	441.539	1407.42	883.03	416.608	688.781	1165.68	664.699	579.55	399.544			139	1.39	1343.43	1238.63	1047.33	1116.84	1036.26	1050.24	718.323	754.919	963.708	778.154	584.508
140	1.4	502.846	540.743	453.488	478.43	400.514	444.236	1348.09	863.619	413.709	679.075	1149.04	658.799	573.293	394.299			140	1.4	1297.86	1207.18	1023.66	1094.76	970.284	1027.01	676.313	734.237	913.022	751.085	554.09
141	1.41	515.822	549.087	459.171	474.666	396.428	436.342	1271.4	814.856	413.402	670.728	1118.01	652.996	561.562	392.23			141	1.41	1333.51	1236.96	1053.82	1120.18	1007.25	1064.58	713.891	752.379	966.93	768.038	574.331
142	1.42	509.084	549.736	448.149	468.139	397.375	440.895	1209.25	784.742	409.583	657.424	1088.51	636.374	548.414	387.995			142	1.42	1299.67	1204.38	1014.7	1083.51	968.099	1032.08	675.56	728.958	918.919	747.526	556.746
143	1.43	511.981	546.815	447.123	475.197	388.795	439.942	1142.61	731.182	402.689	643.842	1077.64	634.202	541.115	387.055			143	1.43	1334.81	1217.87	1042.3	1107.49	991.726	1063.82	705.857	744.945	952.448	779.7	578.259
144	1.44	499.43	553.5	451.887	471.385	398.038	437.861	1102.78	708.924	402.831	641.961	1057.12	624.561	535.632	393.183			144	1.44	1324.3	1195.24	1021.47	1098.52	968.846	1031.53	681.426	739.131	915.241	764.223	554.531
145	1.45	504.774	545.962	455.344	469.276	396.242	432.6	1042.09	682.525	401.327	634.001	1036.03	625.069	528.12	384.251			145	1.45	1356.51	1220.84	1060.17	1126.47	998.299	1063.6	715.267	757.921	976.544	778.467	588.231
146	1.46	506.44	546.308	446.413	468.06	392.266	443.263	1002.92	667.335	394.028	628.349	1023	621.779	524.103	387.632			146	1.46	1301.94	1197.97	1026.66	1095.81	963.392	1041.11	676.033	736.227	915.62	763.818	555.751
147	1.47	497.245	543.659	450.827	462.957	393.219	434.369	959.479	622.301	389.645	621.656	990.504	605.58	512.081	385.585			147	1.47	1334.12	1228.49	1046.59	1117.6	989.396	1064.11	711.465	749.542	962.812	790.069	586.88
148	1.48	502.356	547.962	446.5	464.212	392.556	431.766	927.102	605.119	387.503	616.222	983.958	597.928	505.453	381.643			148	1.48	1310.2	1195.57	1028.44	1090.9	972.022	1023.18	673.923	725.507	918.61	756.338	552.062
149	1.49	505.404	548.363	445.406	466.796	391.642	432.542	873.229	588.742	388.388	617.045	968.517	596.267	504.259	379.63			149	1.49	1346.42	1242.01	1064.94	1120.94	1000.88	1062.91	717.308	745.829	972.833	795.167	586.979
150	1.5	508.188	547.125	451.113	465.935	392.695	437.036	847.008	578.5	390.202	614.783	958.979	591.271	500.683	387.478			150	1.5	1310.18	1205.09	1029.29	1103.4	963.95	1032.05	683.706	734.642	923.381	766.713	554.085
151	1.51	496.231	534.45	445.952	465.406	386.672	432.898	821.987	565.097	382.191	604.755	950.773	580.912	498.326	382.683			151	1.51	1341.09	1245.02	1056.37	1119.36	991.756	1072.73	713.216	751.1	969.843	782.451	577.903
152	1.52	501.442	548.678	447.262	450.25	386.1	429.494	807.03	565.648	376.309	606.502	925.744	584.168	494.179	374.555			152	1.52	1315.93	1214.3	1041.09	1089.41	968.628	1038.76	681.471	734.248	927.024	744.659	557.454
153	1.53	497.425	550.99	447.01	452.562	385.244	437.07	787.835	542.267	382.03	596.706	905.414	582.049	490.39	378.053			153	1.53	1332.86	1244.85	1055.39	1117.59	992.024	1075.75	716.904	743.795	974.11	796.167	580.182
154	1.54	502.002	544.853	437.541	463.132	389.469	436.295	763.419	530.648	385.87	599.575	899.607	579.493	486.602	378.931			154	1.54	1311.41	1226.51	1018.3	1098.1	973.895	1044.61	677.084	731.265	930.984	745.885	549.62
155	1.55	492.344	540.877	450.344	453.454	386.55	428.438	762.458	519.127	381.047	589.216	886.598	576.918	485.42	377.534			155	1.55	1343.64	1248.91	1047.66	1127.91	1007.08	1077.75	710.99	744.265	959.736	778.008	577.626
156	1.56	492.582	536.281	453.978	459.409	387.261	433.736	729.53	520.814	377.331	599.346	864.757	575.24	480.241	377.95			156	1.56	1316.48	1219.47	1029.35	1086.65	976.834	1046.78	685.971	732.294	917.809	759.721	556.813
157	1.57	493.803	538.974	447.469	458.18	393.505	425.595	729.678	509.593	386.028	582.208	852.493	566.609	486.673	377.684			157	1.57	1348.29	1242.12	1048.26	1120.97	1000.21	1063.42	712.626	737.805	971.812	786.144	576.051
158	1.58	508.62	545.142	453.325	459.276	385.772	433.948	727.983	518.424	377.739	587.522	859.326	560.489	483.967	373.379			158	1.58	1320.85	1231.26	1025.92	1093.98	994.292	1037.48	680.62	729.956	931.381	763.069	552.067
159	1.59	499.072	541.714	449.637	463.2	385.445	430.269	729.398	504.246	383.508	578.281	828.625	567.714	480.288	377.412			159	1.59	1339.67	1236.31	1041.19	1113.92	1007.57	1074.54	699.15	742.221	960.031	765.697	574.513
160	1.6	491.19	540.108	446.536	457.212	385.141	427.581	703.225	497.428	379.467	573.697	816.555	556.108	476.602	378.288			160	1.6	1311.34	1225.04	1030.79	1106.39	993.786	1047.29	680.581	723.352	939.021	753.285	559.069
161	1.61	496.38	539.252	439.875	450.053	381.703	433.948	707.619	494.678	374.612	572.738	802.775	556.184	474.02	370.929			161	1.61	1329.26	1238.39	1050.38	1112.61	985.46	1065.94	704.065	750.752	966.541	782.415	578.456
162	1.62	495.7	546.452	447.957	451.815	384.927	428.036	695.169	502.945	376.525	565.985	797.925	553.999	472.798	370.395			162	1.62	1332.62	1233.61	1029.21	1109.11	981.772	1049.03	679.421	731.646	936.602	770.687	561.01
163	1.63	488.954	546.303	446.178	457.683	385.773	425.228	701.792	493.153	379.388	557.343	783.825	553.515	475.716	375.773			163	1.63	1338.49	1239.93	1046.45	1110.94	990.531	1058.3	696.4	740.024	964.755	767.159	568.349
164	1.64	485.466	535.834	444.584	457.394	382.225	425.809	682.28	495.123	378.712	559.064	771.38	554.15	463.908	375.621			164	1.64	1327.18	1220.57	1034.2	1099.96	990.953	1040.42	684.905	735.748	942.335	753.062	563.01
165	1.65	493.861	542.555	440.423	451.983	384.575	433.697	698.843	496.559	374.708	562.431	775.696	554.013	469.277	378.653			165	1.65	1330.1	1226.96	1043	1106.24	997.605	1060.04	701.571	743.994	951.274	758.174	573.054
166	1.66	492.356	543.514	452.74	453.339	385.169	425.702	683.445	487.953	373.039	551.551	758.355	542.7	464.295	370.918			166	1.66	1328.36	1229.55	1033.27	1108.7	996.543	1053.29	686.642	733.428	937.731	773.549	562.354
167	1.67	499.976	543.938	454.067	464.75	385.728	427.337	677.606	476.742	373.728	553.92	766.179	545.711	468.525	375.192			167	1.67	1332.66	1239.4	1039.83	1103.38	1010.6	1052.73	691.684	749.623	961.295	773.262	580.674
168	1.68	496.493	552.692	452.18	468.385	391.723	427.858	682.682	496.246	376.353	548.045	759.939	548.115	471.018	383.211			168	1.68	1321.45	1228.51	1031.37	1099.07	985.444	1041.99	685.112	736.405	945.081	760.095	559.777
169	1.69	494.45	539.877	450.399	455.906	387.864	426.228	674.936	482.716	372.82	545.768	747.369	535.388	462.797	371.028			169	1.69	1327.96	1224.85	1038.72	1106.04	1007.02	1051.5	688.671	745.044	960.342	759.949	580.103
170	1.7	497.139	551.565	451.399	456.481	382.792	424.364	679.839	472.886	377.15	546.914	730.982	541.297	462.435	371.352			170	1.7	1325.83	1222.69	1034.38	1090.63	999.18	1033.86	689.085	737.707	938.78	762.664	561.518
171	1.71	493.012	543.178	444.62	451.844	383.3	424.458	676.017	476.229	369.539	537.244	727.642	533.957	456.571	370.172			171	1.71	1332.44	1227.7	1035.39	1111.5	970.913	1046.07	695.743	735.471	943.328	764.318	571.344
172	1.72	500.053	546.445	451.387	459.93	384.22	427.758	658.907	495.229	372.181	532.232	721.854	531.717	458.341	374.761			172	1.72	1322.81	1211.76	1041.1	1104.95	991.557	1039.97	702.642	743.05	942.881	761.674	565.438
173	1.73	494.231	550.486	451.702	445.933	387.044	422.425	684.568	479.754	370.595	527.624	720.401	531.029	458.043	373.515			173	1.73	1317.49	1213.61	1027.95	1104.98	960.28	1029.46	692.34	730.291	924.084	762.677	557.167
174	1.74	491.481	542.087	446.312	451.038	381.828	424.788	672.653	485.64	374.764	529.998	719.174	525.365	457.559	368.662			174	1.74	1321.84	1223.88	1043.68	1100.68	980.669	1045.55	698.469	736.684	938.54	756.292	575.208
175	1.75	481.087	538.245	453.25	454.666	382.773	423.95	672.881	479.453	376.756	534.32	708.137	523.6	457.192	372.257			175	1.75	1319.52	1214.96	1041.48	1092.81	973.138	1037.8	701.078	739.473	928.727	773.5	566.454
176	1.76	495.036	539.849	460.091	466.262	389.317	425.25	685.225	492.229	370.817	521.825	711.588	525.118	458.869	372.516			176	1.76	1331.97	1215.12	1042.87	1102.75	991.251	1058.68	703.035	740.171	936.797	768.062	566.551
177	1.77	494.788	547.543	439.269	453.156	381.02	427.539	672.826	480.305	370.166	519.028	704.893	525.451	453.987	368.761			177	1.77	1328.41	1224.37	1031.12	1103.85	1000.55	1047.1	694.626	734.458	918.128	770.603	561.277
178	1.78	497.62	540.043	451.553	452.236	386.756	425.098	681.068	483.479	370.461	519.572	700.056	516.112	452.116	368.528			178	1.78	1326.05	1234.69	1041.88	1101.94	1011.07	1050.99	708.024	734.336	944.751	767.692	576.349
179	1.79	505.589	546.195	446.95	456.349	377.28	426.317	681.936	483.924	377.353	518.523	692.207	517.089	449.711	371.691			179	1.79	1318.09	1228.85	1028.93	1092.82	991.776	1048	690.169	732.958	915.714	754.813	568.423
180	1.8	492.875	542.284	460.007	457.337	383.133	425.848	685.919	478.822	371.966	510.234	689.946	516.297	457.371	370.426			180	1.8	1323.65	1233.98	1045.38	1102.23	993.834	1047.19	708.144	740.677	940.474	781.126	571.326
181	1.81	492.188	549.257	452.865	462.7	386.231	430.873	677.068	487.653	377.928	511.036	696.884	514.978	459.495	370.43			181	1.81	1313.29	1220.48	1033.23	1096.95	974.705	1034.58	690.627	731.698	926.552	761.613	558.785
182	1.82	489.589	546.728	444.462	454.12	384.677	418.234	684.237	477.758	370.411	506.574	685.761	511.509	451.447	372.879			182	1.82	1318.38	1225.82	1053.09	1112.43	986.743	1044.14	709.441	751.419	953.355	769.841	574.677
183	1.83	497.144	542.769	445.022	456.796	377.797	422.186	670.025	474.479	368.872	513.424	692.012	511.273	453.832	371.404			183	1.83	1300.17	1208.97	1026.84	1093.28	974.165	1022.58	680.212	726.237	912.585	757.318	549.68
184	1.84	490.382	549.796	444.091	456.44	384.841	427.445	655.733	480.102	368.334	506.931	673.061	509.061	446.154	366.347			184	1.84	1330.28	1230.97	1040.89	1115.24	988.744	1046.7	705.899	747.935	949.098	783.326	581.146
185	1.85	491.476	548.63	450.538	461.863	379.667	426.178	667.021	478.242	373.641	504.795	672.282	504.088	452.3	372.862			185	1.85	1301.05	1212.96	1032.16	1092.53	977.983	1008.45	683.531	736.028	918.104	768.433	559.133
186	1.86	498.666	553.394	449.625	455.899	391.633	425.211	683.763	483.064	376.745	506.855	679.83	516.88	460.025	374.118			186	1.86	1328.02	1233.76	1041.73	1111.13	984.64	1048.28	704.274	742.441	950.703	784.074	579.805
187	1.87	499.589	555.517	444.863	459.613	392.202	425.005	671.487	478.064	377.039	509.57	671.926	513.89	449.325	372.026			187	1.87	1288.1	1208.67	1014.35	1101.83	974.548	1016.65	680.759	728.965	910.894	758.056	557.431
188	1.88	503.755	539.594	451.096	453.728	384.681	428.578	666.792	473.144	374.702	505.007	666.895	518.373	459.64	370.596			188	1.88	1306.34	1236.01	1043.87	1107.31	1007.32	1051.51	708.88	736.386	953.866	769.918	584.969
189	1.89	493.195	556.56	448.344	463.587	384.809	423.192	669.809	474.941	371.377	509.363	670.398	508.728	459.251	369.32			189	1.89	1288.01	1199.19	1024.51	1091.56	969.952	1014.57	675.323	723.96	903.145	750.951	544.382
190	1.9	496.839	551.26	456.192	453.45	385.503	425.634	678.072	476.597	369.772	497.311	666.08	512.35	451.547	377.002			190	1.9	1321.75	1235.71	1042.78	1109.07	986.812	1041.95	704.791	737.174	957.023	766.638	583.413
191	1.91	494.062	548.43	448.19	458.334	380.783	427.466	672.419	483.208	373.639	497.298	670.634	516.398	448.158	371.645			191	1.91	1298.59	1215.21	1028.13	1085.33	958.029	1027.39	681.654	730.64	905.104	753.308	553.495
192	1.92	496.19	551.906	442.889	456.185	384.552	431.995	677.237	492.017	376.895	503.102	666.112	513.451	447.293	371.659			192	1.92	1319.23	1234.78	1052.13	1110.24	977.972	1046.81	714.234	742.785	952.063	782.713	573.213
193	1.93	496.798	551.279	450.471	465.873	392.994	441.084	712.483	498.208	383.666	501.113	673.935	509.929	451.136	374.276			193	1.93	1301.19	1210.94	1036.35	1082.48	969.596	1036.87	684.387	732.871	914.263	761.392	554
194	1.94	492.363	548.603	450.524	455.762	391.991	448.6	739.72	532.792	382.797	501.266	660.754	517.864	448.737	374.004			194	1.94	1325.66	1235.66	1046.65	1111.81	999.183	1058.44	711.793	742.657	955.32	768.769	589.744
195	1.95	497.447	553.144	453.868	463.856	392.861	453.609	852.123	601.28	386.911	505.032	663.911	513.803	455.864	374.081			195	1.95	1298.65	1197.75	1025.1	1093.29	966.424	1028.14	679.674	722.435	902.581	755.241	542.977
196	1.96	508.933	557.363	453.038	480.411	401.027	478.175	1156.32	805.297	412.18	504.267	666.086	514.915	452.5	373.452			196	1.96	1338.01	1230.82	1052.62	1107.67	1007.19	1066.78	721.206	746.43	952.034	786.369	581.062
197	1.97	501.221	550.276	457.591	484.24	409.294	502.964	1662.36	1051.22	432.317	498.407	671.029	510.093	452.69	369.699			197	1.97	1304.02	1208.93	1016.18	1087.86	972.21	1030.69	676.856	726.819	909.191	763.654	552.59
198	1.98	497.995	543.933	457.704	504.673	415.612	523.775	1846.27	1107.32	436.62	513.604	670.308	515.288	453.411	379.387			198	1.98	1322.6	1224.03	1041.97	1106.24	1004.66	1050.58	713.151	738.569	947.083	779.826	580.162
199	1.99	503.904	546.978	456.716	502.05	415.788	530.562	1813.55	1129.66	433.956	494.092	669.216	505.625	444.966	374.491			199	1.99	1302.85	1219.99	1028.09	1089.28	991.705	1027.98	684.236	726.977	905.435	754.456	559.546
200	2	502.113	548.562	456.459	496.197	412.275	547.65	1766.11	1087.5	432.289	494.545	660.615	502.935	444.708	369.723			200	2	1308.68	1228.13	1035.56	1105.57	1009.28	1043.36	712.235	740.029	954.312	766.685	584.177
201	2.01	500.481	553.51	455.875	495.714	417.316	546.1	1745.03	1063.55	429.716	492.757	659.435	512.426	452.69	373.408			201	2.01	1297.83	1216.04	1025.28	1090	972.233	1021.24	692.3	730.663	923.953	761.226	547.323
202	2.02	501.433	553.62	455.87	494.471	409.289	546.644	1714.5	1036.35	429.337	494.234	668.212	504.179	451.528	372.882			202	2.02	1309.37	1236.92	1047.24	1108.62	996.856	1052.48	710.708	738.98	967.181	780.12	583.867
203	2.03	511.575	554.709	461.851	504.288	412.778	557.119	1663.03	1012.09	427.458	498.034	671.007	503.42	450.67	376.962			203	2.03	1284.14	1203.8	1025.65	1096.36	975.445	1026.07	683.785	730.437	917.09	747.649	556.705
204	2.04	513.269	548.743	457.974	518.18	417.067	546.102	1629.96	993.297	428.775	495.808	660.199	507.181	448.949	373.243			204	2.04	1307.16	1235.33	1042.11	1116.79	967.074	1063.62	707.226	741.405	962.786	765.059	578.79
205	2.05	526.877	551.019	462.401	510.089	413.614	531	1598.73	962.843	416.309	491.993	657.793	504.424	443.593	375.713			205	2.05	1299.71	1203.31	1019.4	1091.49	967.716	1037.4	681.605	729.878	925.177	757.431	561.464
206	2.06	534.55	552.409	460.589	527.76	410.567	534.223	1596.71	939.623	419.536	489.424	661.398	503.871	452.946	374.409			206	2.06	1324.43	1242.82	1044.83	1106.82	994.104	1065.78	722.967	743.887	974.976	787.7	586.11
207	2.07	545.839	560.255	458.721	526.252	410.208	533.344	1550.4	902.123	412.305	486.54	656.575	500.464	449.266	379.881			207	2.07	1303.06	1202.6	1027.36	1086.2	975.312	1041.5	692.179	732.303	927.69	759.349	566.567
208	2.08	546.276	552.925	462.286	528.649	409.761	523.447	1475.1	869.445	416.198	485.893	649.752	499.999	440.947	372.57			208	2.08	1329.42	1227.61	1054.44	1114.94	1014.25	1071.42	735.398	756.419	981.404	797.903	606.926
209	2.09	547.981	560.786	474.014	531.322	401.558	521.342	1408.15	839.153	412.286	486.663	656.65	493.038	448.434	373.252			209	2.09	1302.37	1210.74	1035.08	1097.47	968.68	1042.32	693.455	738.148	928.01	763.856	564.233
210	2.1	547.382	566.435	461.293	527.428	403.639	517.222	1358.48	796.64	404.961	489.602	663.189	499.526	445.277	373.783			210	2.1	1336.12	1236.95	1072.86	1114.36	1025.07	1081.66	750.665	760.735	996.538	793.251	614.297
211	2.11	545.125	552.231	464.697	526.572	406.892	518.203	1285.98	764.25	406.316	483.665	666.657	499.422	447.837	372.525			211	2.11	1302.95	1211.83	1031.2	1091.61	964.62	1041.27	693.008	738.893	919.719	763.436	571.941
212	2.12	548.889	557.986	469.87	534.065	398.197	514.869	1260.33	758.763	399.058	484.39	666.418	502.695	446.445	376.243			212	2.12	1317.89	1228.73	1043.02	1098.99	968.564	1049.02	718.573	739.273	958.391	771.331	576.582
213	2.13	550.769	561.075	470.877	534.507	400.534	516.958	1181.02	710.462	396.769	492.89	666.787	500.765	445.87	379.468			213	2.13	1312.9	1215.83	1021.82	1088.41	960.971	1037.92	689.12	729.834	916.977	756.959	558.88
214	2.14	560.942	558.204	464.062	538.764	402.509	502.711	1153.79	682.373	393.867	487.496	659.162	498.168	448.502	373.174			214	2.14	1317.45	1219.68	1035.52	1088.19	960.749	1035.44	709.61	738.284	949.197	767.908	578.556
215	2.15	563.329	559.139	467.774	532.346	403.364	495.344	1119.19	651.487	391.248	485.953	656.737	499.123	446.092	372.092			215	2.15	1303.76	1215.06	1030.03	1090.28	957.613	1023.94	686.119	730.821	912.321	763.09	563.769
216	2.16	569.752	561.615	464.731	542.125	392.88	487.531	1090.7	627.555	387.448	483.018	655.923	494.727	441.545	377.657			216	2.16	1318.01	1233.29	1047.23	1107.29	982.649	1047.35	713.533	738.237	941.924	772.492	588.01
217	2.17	574.635	565.745	475.856	529.719	395.584	492.866	1052.08	612.208	384.153	485.239	654.158	496.654	444.048	373.119			217	2.17	1305.84	1216.96	1034.5	1085.75	972.121	1024.23	692.552	735.843	910.616	746.279	571.377
218	2.18	572.123	564.418	472.483	531.257	397.967	485.08	1031.56	592.792	382.58	486.493	652.143	492.68	442.92	377.741			218	2.18	1317.58	1228.69	1034.52	1099.02	990.329	1040.22	709.766	740.11	941.416	762.382	601.751
219	2.19	570.111	559.68	461.216	537.945	396.058	489.022	986.475	581.305	381.958	487.833	648.852	496.702	444.456	372.385			219	2.19	1300.42	1214.89	1031.58	1084	988.243	1024.35	697.217	730.681	915.826	755.377	579.177
220	2.2	560.428	554.577	454.553	530.762	391.8	473.175	963.292	576.767	384.839	483.434	640.043	494.147	443.751	376.278			220	2.2	1307.39	1215.73	1036.88	1097.13	984.436	1043.99	700.372	736.197	930.148	756.082	586.423
221	2.21	568.096	550.853	465.18	526.435	396.295	478.772	933.14	560.03	377.819	489.148	645.107	494.54	443.049	372.748			221	2.21	1293.06	1215.12	1035.03	1083.73	966.245	1030.92	684.267	730.92	912.713	754.305	580.082
222	2.22	563.44	556.108	453.55	517.803	390.483	472.953	910.606	558.335	377.964	487.961	644.294	491.631	442.749	372.553			222	2.22	1313.81	1222.14	1051.48	1097.89	967.769	1054.2	703.051	741.167	944.458	769.538	594.385
223	2.23	560.582	564.353	465.447	520.541	394.473	471.327	909.784	537.364	375.544	490.154	648.185	497.347	449.067	373.263			223	2.23	1304.89	1228.93	1036.99	1091.23	954.828	1032.82	696.612	741.721	932.129	749.869	583.728
224	2.24	549.599	558.435	462.945	516.865	389.538	469.112	883.254	540.339	375.722	486.118	637.83	495.076	443.839	372.206			224	2.24	1293.78	1223.04	1037.65	1093.47	965.616	1035.13	701.06	730.094	933.717	760.5	576.333
225	2.25	553.986	563.012	453.156	522.817	390.339	473.7	857.72	530.424	381.533	484.384	643.013	495.864	443.723	367.55			225	2.25	1311.58	1232.25	1041.9	1086.96	946.972	1041.61	701.593	744.993	929.801	762.738	582.182
226	2.26	557.159	560.815	466.726	513.776	395.941	464.208	857.305	529.992	381.473	491.115	649.096	501.738	446.141	372.043			226	2.26	1300.49	1220.54	1033.55	1098.34	949.547	1028.81	701.155	739.833	937.324	757.169	587.331
227	2.27	541.781	555.079	463.043	513.452	396.406	462.506	822.619	514.432	375.817	488.865	638.338	495.132	445.185	368.147			227	2.27	1296.59	1223.98	1032.46	1089.94	931.051	1032.41	695.679	737.752	927.652	756.313	573.818
228	2.28	544.832	550.106	461.308	504.108	388.802	465.461	812.805	512.822	376.93	483.438	644.95	493.634	440.119	374.647			228	2.28	1283.48	1210.33	1032.59	1096.17	944.185	1031.33	698.283	739.583	926.737	757.226	577.123
229	2.29	541.721	555.779	464.147	510.337	395.97	464.848	805.419	520.674	376.366	487.222	637.612	493.435	443.01	368.619			229	2.29	1303.57	1211.24	1032.13	1097.05	959.54	1038.15	699.947	741.41	930.167	758.587	567.315
230	2.3	532.892	567.935	463.582	499.18	393.127	466.433	806.203	515.953	378.511	487.298	634.744	491.366	446.653	371.203			230	2.3	1305.2	1223.96	1028.55	1095.03	949.426	1028.46	692.945	737.591	925.927	763.767	584.233
231	2.31	538.976	559.673	471.88	515.921	399.386	486.683	807.61	517.322	382.055	493.407	644.002	495.64	447.945	375.164			231	2.31	1302.49	1206.15	1032.49	1095.03	955.112	1036.4	702.164	741.56	921.095	765.159	582.205
232	2.32	530.863	578.212	462.149	503.921	395.023	474.403	790.691	516.038	381.156	483.634	642.114	493.575	440.216	372.168			232	2.32	1296.53	1212.34	1030.57	1088.06	943.027	1016.99	700.936	732.533	907.997	756.656	565.346
233	2.33	535.541	567.3	470.868	501.868	397.944	482.153	789.233	509.657	379.984	485.034	644.626	493.228	450.444	373.587			233	2.33	1303.02	1213.04	1029.95	1091.17	956.112	1032.72	705.041	734.613	932.442	756.605	581.746
234	2.34	521.714	561.817	473.255	502.132	398.081	476.277	784.428	521.771	385.82	482.862	647.022	493.54	445.523	376.295			234	2.34	1290.78	1223.04	1026.93	1090.07	941.331	1017.11	690.224	731.835	911.292	760.336	566.09
235	2.35	538.63	560.519	466.12	494.303	397.858	474.817	772.038	509.593	386.023	490.096	647.18	492.625	445.543	374.648			235	2.35	1300.88	1221.79	1029.53	1093.63	941.762	1034.22	701.329	738.486	932.66	755.636	573.926
236	2.36	527.514	575.678	468.389	496.849	394.837	470.173	774.504	506.72	380.683	479.787	654.941	495.592	442.696	370.898			236	2.36	1289.02	1210.21	1025.14	1079.69	936.072	1012.06	688.581	723.462	905.66	751.359	554.613
237	2.37	529.861	577.575	462.502	493.37	400.669	468.388	761.322	509.453	383.203	487.555	645.511	488.828	448.398	375.733			237	2.37	1286.06	1227.96	1030.75	1100.78	958.7	1029.25	702.716	732.949	927.028	760.659	577.587
238	2.38	527.88	577.916	469.603	491.531	393.831	457.697	757.648	508.216	377.958	494.189	651.181	498.109	454.27	374.663			238	2.38	1286.24	1200.42	1016.74	1068.37	933.658	1022.76	685.751	725.913	909.705	745.397	558.531
239	2.39	531.964	575.368	472.421	487.558	396.773	464.545	750.415	499.983	383.058	486.017	651.1	501.721	444.39	372.531			239	2.39	1293	1228.95	1024.64	1093.14	946.614	1029.84	696.602	730.809	920.972	759.903	576.067
240	2.4	529.954	577.399	469.957	492.498	400.495	454.748	752.246	521.305	390.314	487.244	642.411	501.517	450.629	371.168			240	2.4	1271.61	1202.2	1006.51	1071.68	918.006	998.787	675.579	722.098	887.141	744.51	559.149
241	2.41	523.798	571.248	468.476	479.055	392.403	457.673	742.034	508.318	382.992	490.911	652.536	492.593	453.672	369.902			241	2.41	1301.41	1222.65	1029.11	1098.42	938.669	1028.03	696.236	738.393	927.316	744.349	583.228
242	2.42	537.716	574.767	473.082	484.974	398.503	459.73	751.047	503.267	381.567	486.672	652.512	498.716	445.354	372.022			242	2.42	1263.3	1210.36	1013.65	1081.48	941.573	1016.28	682.385	723.115	893.051	742.844	565.913
243	2.43	527.825	567.87	473.108	481.019	396.748	461.942	741.343	501.072	380.105	486.293	644.136	500.597	439.435	366.58			243	2.43	1298.94	1232.22	1041.16	1095.51	944.787	1036.68	696.113	739.09	935.187	757.521	584.99
244	2.44	522.762	574.649	472.543	483.861	393.103	458.977	739.547	510.881	377.397	484.772	639.321	497.95	440.358	364.987			244	2.44	1263.95	1200.54	1019.32	1072.01	909.699	1003.28	672.743	714.933	901.764	746.21	562.492
245	2.45	527.118	577.57	474.971	478.923	394.652	453.419	727.589	502.352	381.128	487.305	640.049	494.839	445.686	372.049			245	2.45	1305.34	1224.57	1047.84	1082.52	941.623	1023.92	702.127	739.909	937.797	761.115	583.913
246	2.46	524.719	575.649	471.952	474.762	396.252	457.23	723.508	500.153	375.641	478.326	642.815	496.969	440.464	371.75			246	2.46	1276.1	1200.09	1010.39	1074.06	907.222	1014.36	673.065	721.414	894.25	732.795	567.426
247	2.47	535.101	589.505	480.868	481.062	397.675	451.102	714.369	494.297	385.922	480.947	649.685	501.401	449.355	373.013			247	2.47	1300.27	1227.76	1032.15	1091.36	941.827	1040.54	703.535	740.122	939.469	768.033	586.997
248	2.48	528.793	576.161	476.863	483.791	398.669	451.377	708.581	488.661	384.025	484.778	648.199	492.913	448.306	367.654			248	2.48	1269.93	1205.84	1012.37	1077.41	913.116	1006.75	671.263	724.32	899.142	744.787	553.418
249	2.49	525.173	584.567	469.615	467.413	388.672	446.731	707.907	499.271	380.909	480.265	647.914	492.415	442.669	366.647			249	2.49	1294.93	1225.54	1042.83	1094.86	949.606	1023.11	701.635	737.08	943.776	772.605	583.908
250	2.5	527.942	579.731	469.966	476.582	390.047	446.083	709.174	498.208	378.558	484.098	643.678	497.748	446.837	370.684			250	2.5	1274.27	1200.98	1016.96	1072.89	928.971	1005.31	678.972	727.824	911.552	740.833	558.082
251	2.51	520.8	582.274	472.305	471.736	395.103	439.866	706.038	501.61	378.281	477.663	644.186	495.735	441.586	366.68			251	2.51	1300.35	1225.94	1036.87	1086.21	943.48	1027.16	707.646	744.964	937.938	761.779	578.113
252	2.52	528.666	574.988	469.923	474.344	394.123	448.803	696.809	496.483	378.034	484.164	646.157	497.028	442.832	367.679			252	2.52	1280.9	1222.38	1024.5	1084.32	930.849	1004.42	680.121	736.748	912.449	734.185	563.072
253	2.53	520.007	582.512	470.829	471.425	401.53	441.706	709.966	509.267	382.567	483.038	641.295	491.98	447.034	367.638			253	2.53	1320.67	1240.53	1043.54	1105.98	959.747	1041.2	716.112	753.297	953.207	770.146	598.215
254	2.54	525.272	585.014	480.579	473.353	395.555	455.191	734.475	516.631	384	481.625	643.387	493.376	451.993	371.77			254	2.54	1278.28	1199.53	1002.79	1081.49	930.029	1016.49	677.572	733.662	897.512	745.518	556.497
255	2.55	514.736	593.57	479.832	483.053	404.638	456.837	804.602	587.081	395.4	485.044	647.578	498.68	445.163	374.942			255	2.55	1295.7	1223.67	1036.99	1096.64	957.895	1047.99	706.129	752.734	947.807	765.564	595.838
256	2.56	519.454	574.438	479.272	498.611	411.047	471.816	1427.33	958.767	428.327	478.083	633.895	492.957	449.938	372.021			256	2.56	1291.49	1207.34	1019.39	1082.28	934.726	1010.13	684.708	731.962	908.83	742.562	565.246
257	2.57	518.281	591.171	470.642	511.139	415.183	499.897	2061.2	1203.41	450.542	481.077	639.289	498.505	453.839	377.643			257	2.57	1307.67	1232.93	1028.72	1100.74	951.557	1036.87	714.545	762.197	953.343	756.795	589.085
258	2.58	524.262	585.171	479.303	510.404	430.62	536.744	2020.52	1196.6	450.345	478.543	636.79	497.681	504.413	378.885			258	2.58	1275.91	1215.86	1010.33	1084.01	914.813	1019.7	676.362	740.271	910.819	745.123	565.033
259	2.59	524.849	592.178	492.798	514.69	436.862	575.713	2025.56	1239.69	467.68	487.109	641.906	499.097	500.729	387.637			259	2.59	1308.69	1236.73	1039.18	1105.83	955.777	1043.18	717.23	739.797	951.199	756.169	588.674
260	2.6	531.784	593.668	489.56	521.115	440.319	597.284	1994.67	1203.21	472.281	483.032	647.561	499.201	502.844	387.134			260	2.6	1287.8	1215.31	1023.68	1087.49	937.958	1021.63	686.893	728.299	906.867	740.926	553.336
261	2.61	524.089	593.8	497.233	524.332	441.252	598.327	1978.88	1214.65	472.181	478.71	643.744	500.138	495.703	389.19			261	2.61	1298.54	1233.06	1042.69	1105.69	966.488	1048.04	713.899	743.145	958.119	773.064	596.826
262	2.62	525.3	585.868	493.712	514.478	447.697	589.816	1928.32	1159.44	471.081	487.548	640.67	499.537	499.809	379.431			262	2.62	1292.61	1206.05	1016.32	1083.55	928.648	1014.97	675.321	729.108	913.837	750.115	553.885
263	2.63	525.95	595.024	485.577	533.995	454.655	586.797	1925.17	1152.44	465.016	485.615	640.949	504.136	484.953	378.297			263	2.63	1303.85	1229.47	1034.54	1105.46	948.057	1043.97	710.891	738.914	948.259	759.574	586.133
264	2.64	527	576.151	494.353	542.63	454.237	588.681	1845.91	1128.37	463.236	488.428	633.124	495.583	480.475	372.967			264	2.64	1279.84	1208.5	1019.74	1091.06	921.002	1021.1	680.394	727.692	922.677	743.374	563.377
265	2.65	526.721	581.099	487.034	528.255	455.741	577.147	1794.5	1079.39	454.867	484.413	642.591	493.013	479.33	380.583			265	2.65	1306.14	1223.65	1041.84	1104.71	948.607	1043.55	707.131	740.976	945.035	756.974	579.987
266	2.66	533.089	586.005	487.125	531.24	456.953	569.881	1744.95	1069.43	457.878	486.447	641.428	496.874	475.702	373.107			266	2.66	1280.56	1219.86	1016.21	1086.81	917.892	1023.02	685.383	733.944	909.513	744.287	564.292
267	2.67	528.317	576.673	482.849	525.159	453.447	559.939	1663.87	1031.5	444.577	487.728	637.933	500.363	469.364	376.701			267	2.67	1294.58	1219.01	1030.89	1103.81	941.013	1046.16	710.5	750.742	951.195	755.669	588.831
268	2.68	531.418	572.812	489.637	518.329	456.897	556.447	1600.73	996.89	440.203	483.625	630.929	499.108	472.322	379.735			268	2.68	1281.27	1209.57	1017.71	1091.54	936.831	1016.34	682.093	719.409	915.202	746.851	564.885
269	2.69	522.817	577.243	488.459	499.471	455.069	543.939	1508.86	950.174	426.006	486.153	630.109	492.02	466.596	370.979			269	2.69	1294.03	1229.34	1032.23	1104	953.405	1036.42	708.27	741.759	950.562	759.244	585.221
270	2.7	534.425	583.733	481.55	506.257	445.783	534.447	1441.11	914.25	420.689	479.357	632.224	498.589	462.961	371.199			270	2.7	1290.38	1204.9	1020.08	1083.11	931.427	1012.46	688.64	733.635	917.967	748.764	559.733
271	2.71	533.478	578.663	486.721	495.796	445.503	538.619	1362.4	876.415	424.777	479.6	642.001	493.355	463.839	370.37			271	2.71	1298.98	1229.9	1044.66	1105.77	953.447	1036.94	715	744.674	948.488	767.049	599.479
272	2.72	531.959	562.8	481.639	495.885	436.036	530.584	1332.39	833.36	413.484	475.462	642.571	491.646	459.434	373.303			272	2.72	1285.59	1213.21	1017.14	1084.41	929.24	1016.78	687.684	737.414	916.76	752.151	568.338
273	2.73	529.291	568	484.043	484.209	427.308	523.588	1267.78	790.381	405.252	472.904	640.243	492.377	457.015	371.304			273	2.73	1300.32	1230.65	1034.59	1088.58	952.278	1020.78	713.703	745.22	946.095	762.995	588.664
274	2.74	535.296	574.995	476.81	480.156	417.802	514.08	1222.26	769.992	402.616	475.925	628.501	489.435	455.265	370.732			274	2.74	1288.67	1215.41	1016.47	1077.52	931.431	1009.41	699.585	738.958	925.791	747.685	569.703
275	2.75	532.183	574.863	481.507	476.548	413.763	514.592	1186.19	740.25	401.214	482.665	641.093	495.408	453.381	368.409			275	2.75	1289.18	1234.34	1024.63	1083.78	933.467	1024.85	707.509	735.129	946.567	748.072	584.426
276	2.76	527.788	576.945	470.901	481.3	411.837	503.078	1131.25	716.831	406.753	478.096	642.499	491.603	456.157	370.249			276	2.76	1277.89	1215.25	1012.17	1078.8	936.693	1022.96	697.135	739.831	934.271	750.89	575.367
277	2.77	523.594	571.666	475.44	486.901	408.681	504.663	1083.2	684.513	394.728	469.803	640.797	490.102	450.044	367.673			277	2.77	1285.02	1225.37	1025.08	1094.95	937.06	1021.68	707.608	748.321	942.072	755.221	581.613
278	2.78	522.57	566.029	478.488	478.178	409.022	492.108	1052.99	692.792	393.636	482.468	646.597	492.69	453.159	368.703			278	2.78	1272.35	1232.75	1020.26	1083.48	952.484	1021.36	695.022	737.001	925.428	750.128	573.664
279	2.79	533.519	576.62	476.731	476.651	409.331	502.423	978.284	650.945	392.489	479.35	643.254	491.036	447.438	369.219			279	2.79	1279.23	1226.85	1023.66	1081.74	951.571	1021.93	704.449	744.05	940.043	762.892	578.854
280	2.8	522.861	574.647	469.51	476.303	403.925	494.052	974.258	636.987	390.844	478.322	638.869	492.17	448.321	367.862			280	2.8	1277.4	1224.66	1032.65	1086.67	944.42	1027.53	695.04	743.158	934.28	764.764	568.262
281	2.81	524.966	567.017	466.115	471.966	400.852	487.145	928.216	614.119	387.222	477.707	629.788	488.218	443.75	361.064			281	2.81	1286.27	1231.67	1014.08	1086.51	941.414	1020.27	699.776	743.985	937.907	754.395	579.741
282	2.82	534.671	571.123	467.058	468.226	398.47	480.803	917.339	596.415	388.041	476.614	636.515	489.4	447.145	368.582			282	2.82	1278.13	1217.53	1021.62	1084.74	939.988	1013.3	701.216	737.967	931.152	753.382	578.479
283	2.83	525.892	572.332	476.76	471.45	395.508	484.945	885.233	585.521	386.773	480.273	634.906	488.868	448.515	370.634			283	2.83	1288.67	1229.93	1018.23	1091.2	950.648	1038.43	699.4	734.737	941.841	764.944	569.238
284	2.84	526.666	568.478	466.178	470.245	395.509	473.095	865.521	581.445	388.661	478.381	623.659	485.439	445.575	367.224			284	2.84	1293.31	1230.35	1031.94	1087.29	943.547	1030.02	708.507	737.07	946.523	760.421	574.644
285	2.85	519.286	576.933	483.817	475.262	399.43	484.697	855.191	563.449	389.077	481.749	631.135	483.654	444.52	368.355			285	2.85	1281.25	1234.05	1023.62	1081.06	939.436	1018.14	698.157	739.65	933.764	757.051	575.418
286	2.86	526.089	572.707	477.478	465.589	400.648	470.945	837.305	563.233	378.534	478.868	636.517	484.854	447.477	366.699			286	2.86	1288.98	1221.28	1024.02	1088.26	956.866	1020.29	713.479	736.692	944.049	760.131	581.769
287	2.87	518.022	568.373	474.413	471.656	398.498	473.634	826.042	552.415	379.905	476.391	625.718	492.661	441.089	365.056			287	2.87	1275.35	1220.72	1023.32	1076.86	962.395	1011.64	698.858	738.938	936.444	747.741	577.074
288	2.88	525.94	578.469	480.613	479.844	406.511	474.5	803.653	561.61	382.808	479.703	645.275	490.05	445.951	373.135			288	2.88	1280.46	1218.65	1022.46	1080.62	962.986	1027.01	704.786	737.541	942.073	747.562	582.851
289	2.89	530.296	567.688	472.839	475.849	394.952	463.855	808.097	537.996	376.797	478.017	630.668	484.988	444.71	364.012			289	2.89	1267.71	1212.39	1011.52	1067.61	969.888	1012.78	693.234	738.443	932.177	747.531	572.095
290	2.9	516.925	575.726	469.231	465.635	389.22	456.428	794.525	537.386	378.245	469.252	639.553	490.609	443.369	363.738			290	2.9	1284.19	1218.32	1020.78	1073.8	968.981	1023.65	711.223	743.463	945.892	751.946	584.61
291	2.91	528.05	559.611	466.413	468.779	397.814	456.616	777.525	533.449	375.447	469.955	634.782	488.18	446.054	366.123			291	2.91	1263.43	1207.19	1009.67	1070.76	956.62	1009.16	690.187	737.041	916.64	747.662	561.908
292	2.92	532.332	571.103	471.553	463.065	392.825	453.845	783.792	537.525	372.542	471.08	640.581	485.219	443.273	363.324			292	2.92	1282.41	1215.07	1030.86	1067.95	988.309	1027.99	707.98	736.431	940.363	752.046	601.156
293	2.93	534.192	564.62	476.029	463.13	397.944	456.195	772.483	518.873	375.002	467.695	628.096	488.129	444.953	364.549			293	2.93	1267.84	1207.13	1008.25	1073.23	965.542	1018.84	684.779	731.891	912.63	742.526	561.946
294	2.94	518.411	561.584	472.002	459.784	394.242	456.173	762.191	528.199	372.712	471.729	631.772	480.146	444.238	365.462			294	2.94	1275.94	1215.3	1023.56	1073.92	990.878	1022.54	700.606	747.557	944.378	757.441	580.492
295	2.95	520.06	564.981	467.421	462.101	393.163	445.156	747.716	515.953	370.109	466.007	637.311	482.431	445.787	359.803			295	2.95	1276.42	1207.96	1001.29	1067.85	956.031	1006.51	678.776	728.167	928.862	745.846	555.756
296	2.96	517.257	573.361	469.791	464.041	394.253	451.102	755.038	512.996	382.208	467.817	635.588	490.9	449.626	363.109			296	2.96	1267.52	1216.37	1022.5	1084.4	968.907	1019.65	699.823	746.449	943.703	756.249	576.651
297	2.97	515.45	564.365	466.901	458.151	385.058	446.769	753.47	512.572	375.689	469.341	630.308	479.7	446.553	360.083			297	2.97	1255.85	1219.73	1009.55	1068.25	961.321	1005.44	683.24	737.737	914.624	741.19	566.938
298	2.98	518.656	574.483	468.454	457.488	392.469	438.67	753.284	512.496	374.192	464.418	634.464	479.828	442.711	362.195			298	2.98	1266.06	1232.29	1024.67	1079.89	972.026	1026.32	696.419	746.208	950.792	759.567	581.979
299	2.99	516.002	574.385	462.623	452.596	390.219	438.036	729.585	508.881	369.011	465.235	632.645	484.197	442.077	361.4			299	2.99	1266.15	1207.08	1007.61	1067.99	951.769	1011.57	681.596	739.235	926.069	753.992	566.687
300	3	523.788	580.377	459.498	459.043	389.936	436.484	740.814	512.669	368.323	462.903	627.509	477.811	436.366	363.287			300	3	1281.29	1236.01	1033.35	1075.06	963.947	1042.63	713.493	749.902	951.988	782.736	579.838
301	3.01	495.038	548.216	433.688	454.317	374.917	414.314	706.602	504.432	385.716	444.953	593.727	459.246	423.581	346.033			301	3.01	1266.06	1206.22	1001.91	1067.54	939.88	1009.44	679.455	731.053	913.826	738.026	548.223
302	3.02	505.058	559.74	436.445	458.837	388.864	414.52	738.148	510.178	397.573	441.034	601.702	462.496	428.376	353.629			302	3.02	1282.33	1236.12	1021.08	1087.87	975.212	1033.8	701.904	747.477	949.624	767.456	574.154
303	3.03	493.291	557.906	444.161	447.221	383.434	416.77	744.843	501.614	392.133	442.504	590.661	463.596	423.589	351.186			303	3.03	1255.76	1206.57	994.851	1061.8	958.638	992.067	675.429	737.604	910.333	748.562	557.718
304	3.04	509.137	567.435	451.25	464.719	390.097	417.58	752.953	518.767	398.542	436.517	594.248	466.722	420.939	350.702			304	3.04	1282.07	1218.27	1014.83	1072.47	967.479	1031	701.505	760.009	947.112	761.408	588.09
305	3.05	505.625	560.022	449.55	456.603	389.161	420.411	770.5	532.907	408.628	438.366	593.963	464.449	423.893	353.612			305	3.05	1258.64	1216.37	997.529	1071.31	936.169	1002.76	674.442	741.842	915.851	747.315	554.249
306	3.06	518.587	566.534	458.654	475.709	393.386	432.245	887.911	632	417.353	441.625	587.909	463.664	425.662	355.42			306	3.06	1275.48	1215.86	1015.44	1083.55	940.17	1023.56	699.856	755.095	948.914	771.208	580.787
307	3.07	521.341	569.873	450.168	480.421	422.036	459.255	1436.41	977.843	456.194	439.369	589.462	457.216	419.201	350.578			307	3.07	1252.66	1211.57	1004.56	1063.22	924.12	1002.91	681.469	732.73	913.119	743.964	561.887
308	3.08	520.435	575.892	456.526	510.481	448.748	496.641	1984.99	1229.14	471.264	441.85	590.036	468.141	422.311	352.862			308	3.08	1282.8	1227.23	1022.63	1078.36	935.7	1025.66	705.003	751.997	961.793	763.841	583.864
309	3.09	528.945	582.748	457.058	515.75	681.102	572.583	2021.16	1217.9	478.82	450.102	593.841	466.493	429.344	354.37			309	3.09	1259.57	1212.89	1001.66	1055.07	942.992	1002.13	680.107	734.253	915.333	743.236	563.095
310	3.1	524.442	576.312	458.255	515.382	722.692	635.473	1976.8	1258.56	475.502	450.029	594.52	468.02	426.665	355.585			310	3.1	1279.87	1229.84	1013.37	1079.58	977.737	1022.62	699.788	746.212	946.943	754.618	583.118
311	3.11	538.125	582.231	464.995	506.238	729.942	974.294	1940.63	1218.07	489.805	451.529	592.74	462.819	434.257	357.821			311	3.11	1258.27	1206.91	999.384	1063.71	966.099	998.538	672.706	740.927	915.758	741.728	559.438
312	3.12	549.13	588.945	461.19	514.846	724.894	1016.16	1924.31	1256.21	501.305	457.974	603.37	466.341	442.489	355.377			312	3.12	1282.12	1230.73	1025.48	1076.51	980.56	1034.46	703.393	750.264	968.231	769.362	580.067
313	3.13	541.469	584.76	479.587	533.293	693.998	996.298	1934.77	1222.24	510.595	456.909	599.093	471.007	451.658	359.05			313	3.13	1265.05	1215.93	1007.23	1082.63	948.708	1016.3	679.364	739.415	926.498	746.513	563.644
314	3.14	549.034	591.435	472.111	537.522	668.341	948.463	1946.41	1250.3	511.938	459.066	599.972	464.616	484.403	359.536			314	3.14	1280.44	1237.05	1021.66	1082.42	986.322	1028.59	704.169	748.544	950.926	768.415	578.328
315	3.15	541.95	578.399	462.827	533.048	642.809	908.963	1878.81	1212.91	509.147	451.278	592.138	459.609	476.946	359.554			315	3.15	1263.27	1214.36	1010.67	1072.88	959.917	1011.26	678.13	737.857	922.748	752.836	562.551
316	3.16	546.435	574.409	465.536	542.524	619.516	864.436	1888.11	1220.78	503.527	453.653	595.613	463.887	464.463	363.306			316	3.16	1293.44	1244.76	1029.02	1077.77	989.276	1033.52	715.228	752.444	955.193	768.628	595.256
317	3.17	548.43	584.349	477.269	525.562	613.478	847.755	1895.45	1224.19	505.875	451.691	593.61	462.641	464.433	361.373			317	3.17	1271.44	1223.16	1016.78	1067.68	955.528	1024.77	681.021	734.302	937.757	751.021	570.067
318	3.18	539.017	584.171	462.154	525.853	608.527	823.141	1839.74	1191.44	502.706	449.741	597.004	468.911	458.526	354.33			318	3.18	1287.4	1232.06	1033.11	1083.01	962.443	1034.86	717.991	751.717	982.896	770.892	605.38
319	3.19	541.392	578.911	462.202	522.007	615.392	813.752	1839.9	1183.51	508.177	448.328	597.901	465.827	454.627	355.439			319	3.19	1278.74	1219.89	1013.76	1081.05	939.422	1025.8	693.972	744.997	940.143	751.444	573.972
320	3.2	534.514	572.264	462.757	524.214	620.356	803.4	1817.21	1182.24	511.233	451.896	599.179	462.353	453.657	360.588			320	3.2	1296.84	1232.39	1025.83	1088.15	953.041	1038.44	718.057	757.398	965.401	768.159	599.79
321	3.21	551.555	582.082	472.132	529.661	630.167	809.795	1810.28	1179.39	509.702	449.342	598.729	463.357	447.428	358.572			321	3.21	1260.04	1215.33	1011.94	1067.12	955.294	1022.56	685.878	744.067	945.702	751.405	576.372
322	3.22	546.716	572.738	477.502	530.368	609.433	822.841	1831.94	1179.11	516.8	447.295	592.406	467.978	454.892	361.513			322	3.22	1292.47	1223.47	1014.86	1087.43	962.926	1033.14	715.199	753.8	970.109	752.997	612.962
323	3.23	541.627	577.822	459.034	525.942	605.503	807.9	1786.84	1148.75	499.975	444.411	595.386	461.164	457.022	352.942			323	3.23	1284.17	1210.31	1010.51	1063.96	945.387	1012.41	685.452	737.008	938.793	737.99	574.39
324	3.24	540.904	582.046	465.767	522.666	600.373	789.605	1752.04	1132.89	503.628	447.773	602.685	465.825	460.434	358.29			324	3.24	1298.77	1229.05	1012.34	1071.06	953.526	1032.74	717.48	747.577	967.013	753.61	586.754
325	3.25	540.649	568.012	461.322	521.377	590.605	772.859	1729.8	1115.36	500.877	447.57	600.379	466.104	461.077	367.95			325	3.25	1275.45	1210.81	1003.94	1073.05	930.26	1008.04	686.05	741.736	940.31	745.097	567.19
326	3.26	537.361	563.149	458.666	521.49	560.122	737.53	1664.76	1081.77	491.702	441.739	599.674	461.435	458.312	527.739			326	3.26	1292.94	1215.36	1026.94	1076.37	947.894	1028.07	718.571	742.313	973.805	760.767	580.141
327	3.27	536.029	557.75	467.531	505.481	550.152	719.995	1627.8	1075.33	484.722	443.816	597.098	466.565	455.672	554.267			327	3.27	1268.77	1213.93	1007.6	1061.73	935.984	1010.9	683.469	736.786	942.916	749.364	566.826
328	3.28	528.983	556.425	455.416	503.178	519.647	682.258	1598.57	1021.28	480.522	445.968	593.672	457.847	448.173	530.884			328	3.28	1281.71	1221.82	1021.51	1080.17	946.61	1034.31	702.998	741.424	953.737	741.954	582.308
329	3.29	530.613	560.57	453.329	500.757	507.32	651.769	1537.5	1004.3	479.434	442.998	594.885	458.212	450.004	514.038			329	3.29	1281.33	1197.98	1015.99	1059.47	923.623	1014.01	685.898	735.826	931.688	746.779	568.472
330	3.3	535.147	558.613	461.421	493.433	487.448	627.814	1506.15	975.513	475.478	444.746	597.023	462.444	447.076	492.301			330	3.3	1289.43	1206.91	1016.41	1069.29	932.278	1015.93	710.66	737.181	957.044	749.326	584.438
331	3.31	534.74	569.31	449.906	485.132	469.917	601.452	1456.36	931.258	467.053	445.798	597.684	469.884	450.945	480.61			331	3.31	1282.99	1212.29	1014.24	1058.35	943.473	1010.55	694.852	737.723	936.377	736.662	572.118
332	3.32	526.7	557.281	445.476	484.339	445.206	577.155	1411.69	910.644	457.77	441.031	600.752	462.566	449.761	477.562			332	3.32	1289.99	1219.9	1031.01	1064.29	956.995	1037.52	710.197	738.583	955.799	767.615	578.721
333	3.33	529.964	561.425	448.365	484.817	439.378	574.202	1372.66	880.275	457.186	446.289	601.771	461.001	451.528	476.647			333	3.33	1277.74	1196.21	1011.84	1055.85	943.836	1015.97	688.986	731.63	936.547	730.031	563.99
334	3.34	518.892	557.288	452.106	483.901	416.705	559.111	1343.12	872.754	449.184	446.229	599.642	464.308	445.87	474.957			334	3.34	1286.58	1218.65	1009.1	1068.29	944.557	1026.27	698.606	741.266	948.357	760.785	578.595
335	3.35	524.19	558.519	449.308	482.959	419.883	562.402	1307.34	836.28	451.875	459.009	607.663	464.493	451.165	476.091			335	3.35	1286.51	1207.77	1012.57	1062.73	928.016	1015.94	691.871	737.445	938.408	743.954	563.569
336	3.36	527.478	563.846	447.31	478.25	405.525	545.714	1262.48	812.335	447.027	455.884	597.995	460.833	447.272	463.466			336	3.36	1278.35	1208.99	1014.14	1055.77	926.62	1015.31	696.101	727.749	943.644	752.838	579.279
337	3.37	531.303	562.435	448.488	476.553	402.88	532.877	1215.57	792.131	443.85	456.085	601.661	466.79	448.824	471.025			337	3.37	1273.22	1206.53	1007	1057.24	923.717	1008.94	679.577	734.329	933.922	743.372	569.959
338	3.38	525.825	554.296	438.762	466.541	400.492	522.925	1172.12	764.161	438.941	457.805	605.703	462.233	445.451	473.944			338	3.38	1285.43	1209.87	1019.6	1070.26	933.898	1014.23	704.514	740.298	946.093	754.528	568.782
339	3.39	530.865	566.207	440.7	474.962	394.036	519.819	1134.44	736.517	437.72	451.147	598.536	464.346	444.822	477.588			339	3.39	1283.47	1204.31	1009.29	1060.84	918.719	1003.07	700.531	742.301	937.323	754.6	577.369
340	3.4	512.207	567.618	438.038	470.228	397.708	509.873	1080	704.585	428.583	450.268	603.577	458.479	441.126	466.256			340	3.4	1278.63	1206.11	1016.87	1054.91	923.187	1006.94	690.44	733.288	933.941	747.628	573.731
341	3.41	519.293	563.829	444.442	463.368	387.108	503.694	1049.21	686.924	419.595	445.871	599.123	455.189	440.364	467.94			341	3.41	1274.45	1200.37	1011.28	1065.84	921.363	1013.88	691.084	729.049	943.02	745.415	576.644
342	3.42	512.512	554.962	432.043	452.594	385.567	493.339	996.928	646.665	415.458	442.496	597.919	462.455	430.85	464.446			342	3.42	1279.76	1188.54	1014.33	1062.84	915.414	1006.64	704.328	731.683	936.919	744.364	572.21
343	3.43	516.861	558.938	436.065	454.087	382.589	486.092	968.903	649.064	409.966	436.321	597.635	460.507	434.406	476.987			343	3.43	1296.03	1216.43	1015.96	1062.68	916.045	1011.54	702.641	736.4	945.303	754.11	583.12
344	3.44	499.214	552.639	428.231	446.688	382.431	481.42	926.699	613.305	408.842	437.994	596.098	455.993	433.158	487.821			344	3.44	1277.2	1205.95	1006.78	1061.43	912.321	1005.02	692.878	737.456	936.303	745.867	573.633
345	3.45	513.505	555.998	428.87	453.93	378.953	473.355	883.818	609.568	403.266	432.02	593.392	458.626	436.259	507.55			345	3.45	1277.96	1208.94	1005.98	1060.12	933.659	1014.23	689.066	740.213	945.945	753.569	574.605
346	3.46	507.5	545.738	426.469	445.188	368.403	467.141	857.797	564.788	397.592	433.085	598.44	457.225	419.301	506.724			346	3.46	1269.34	1206.59	1008.68	1053.49	913.298	996.758	685.817	721.035	928.856	740.028	562.18
347	3.47	503.37	543.329	426.897	447.308	374.403	463.013	843.797	573.157	398.423	439.849	593.696	452.545	422.066	519.013			347	3.47	1270.42	1198.57	1013.49	1055.56	908.978	1013.7	694.776	737.413	945.893	752.369	573.349
348	3.48	503.058	548.363	432.2	452.863	370.905	461.158	835.919	561.619	400.855	429.099	596.013	459.271	424.771	517.265			348	3.48	1274.48	1195.79	1004.69	1056.59	910.623	1011.51	683.635	735.378	936.434	747.89	564.979
349	3.49	497.728	544.507	424.284	449.084	373.277	453.416	817.966	563.292	394.122	434.653	599.901	458.817	426.944	512.32			349	3.49	1281.23	1201.44	1018.65	1060.61	933.216	1013.59	695.217	729.747	951.31	756.154	572.385
350	3.5	494.555	546.957	416.856	440.935	366.256	449.209	812.64	540.636	386.13	433.912	593.265	459.31	421.942	509.797			350	3.5	1271	1184.77	1004.5	1054.29	915.115	994.324	683.113	731.534	929.906	743.644	562.805
351	3.51	489.44	540.798	421.63	440.659	362.994	439.25	801.953	540.233	391.266	432.203	593.778	455.838	420.353	506.159			351	3.51	1271.18	1198.95	1019.39	1052.23	914.136	1011.65	698.643	736.298	946.68	770.882	581.285
352	3.52	490.514	539.93	418.483	438.942	365.648	438.675	794.085	535.547	386.175	430.472	597	454.741	415.881	506.697			352	3.52	1273.69	1194.35	1007.91	1062.6	915.185	1002.1	696.614	736.706	935.874	752.474	564.313
353	3.53	498.173	541.24	422.623	433.959	363.484	434.214	813.97	547.216	389.747	429.956	599.281	461.192	421.849	503.083			353	3.53	1282.6	1206.54	1021.38	1074.51	935.576	1028.36	729.252	747.623	970.957	776.026	607.285
354	3.54	483.793	531.988	418.115	437.132	364.645	423.428	787.729	528.784	380.519	425.042	595.39	456.043	413.417	479.15			354	3.54	1270.77	1198.69	1002.27	1048.92	909.278	999.072	683.271	730.306	932.233	746.195	565.21
355	3.55	493.404	534.675	422.938	437.589	362.7	419.508	794.403	533.746	385.566	430.107	597.377	457.901	419.027	475.433			355	3.55	1275.22	1207.21	1007.15	1068.03	927.044	1010.96	699.14	738.873	954.737	746.71	578.362
356	3.56	485.774	539.623	426.918	435.062	359.462	429.038	798.839	534.373	384.534	424.767	596.462	449.543	412.125	451.259			356	3.56	1255.65	1189.02	989.646	1044.65	892.626	997.695	669.807	721.334	930.947	738.918	548.61
357	3.57	489.087	532.68	423.863	432.668	352.753	417.798	784.966	526.737	385.111	422.157	590.879	458.661	409.319	435.553			357	3.57	1273.37	1206.03	1013.55	1062.33	928.577	1018.28	698.357	732.062	955.281	759.964	587.29
358	3.58	488.916	532.216	420.135	436.62	362.052	423.884	788.699	534.28	374.766	421.873	594.732	461.967	416.138	420.98			358	3.58	1251.21	1191.11	992.985	1046.57	898.735	993.691	681.456	729.572	923.587	739.236	558.713
359	3.59	489.334	532.416	420.464	432.5	361.847	412.028	787.419	529.237	380.086	424.137	607.036	456.949	412.697	405.29			359	3.59	1263.56	1216.9	1018.57	1056.59	913.547	1018.26	702.614	738.678	955.365	750.703	580.854
360	3.6	481.469	532.13	412.901	428.553	357.914	415.159	775.809	501.949	376.245	421.89	595.881	452.199	407.688	389.143			360	3.6	1251.78	1190.06	980.257	1038.88	886.244	997.565	671.747	722.949	918.852	733.269	552.308
361	3.61	482.642	528.394	419.144	427.445	360.786	407.433	746.381	522.034	374.973	425.409	597.357	459.188	408.862	380.839			361	3.61	1287.79	1219.69	1020.43	1072.02	910.098	1012.69	705.445	742.067	960.551	753.851	581.974
362	3.62	487.632	532.322	415.005	434.55	359.898	405.862	730.932	512.275	376.205	423.61	594.583	452.719	405.233	370.984			362	3.62	1243.78	1198.12	989.092	1043.63	889.929	988.027	688.894	727.712	929.764	730.244	559.136
363	3.63	477.736	534.5	413.084	430.183	354.97	408.184	742.75	496.051	380.13	426.201	594.172	453.645	406.542	365.143			363	3.63	1275.6	1224.26	1017.53	1070.61	911.581	1030.77	708.854	743.763	960.385	768.021	585.279
364	3.64	482.998	532.123	413.207	431.966	358.277	401.864	731.492	506.581	367.764	429.178	590.05	448.605	406.833	368.93			364	3.64	1256.01	1205.64	1003.38	1059.31	896.96	1010.09	685.26	728.449	926.571	749.746	551.628
365	3.65	478.353	530.81	413.839	430.565	354.942	400.816	727.975	513.216	369.798	423.739	585.798	450.676	397.789	359.402			365	3.65	1267.41	1215.52	1012.57	1057.09	909.021	1022.16	707.648	742.31	954.386	758.446	590.059
366	3.66	473.32	531.204	416.514	428.567	358.312	405.266	729.513	495.992	372.561	425.39	585.963	454.107	402.875	361.643			366	3.66	1255.55	1206.01	1007.71	1050.02	896.951	1003.18	684.793	730.424	939.643	755.877	558.213
367	3.67	480.082	532.447	420.349	426.986	356.011	393.78	716.055	506.203	370.198	426.467	581.857	452.865	408.973	361.283			367	3.67	1270.7	1222.21	1023.4	1070	918.665	1037.15	712.241	747.148	967.392	763.362	582.079
368	3.68	478.442	529.433	413.019	428.812	354.834	397.194	720.517	505.898	372.964	426.343	584.635	455.934	406.808	352.384			368	3.68	1243.56	1192.09	1002.05	1058.06	887.753	1004.39	687.563	730.598	929.073	748.136	561.221
369	3.69	484.562	527.49	411.046	429.659	358.308	395.542	719.979	503.398	370.708	426.141	586.783	458.81	403.723	358.929			369	3.69	1273.13	1218.39	1025.57	1062.85	908.82	1040.92	710.023	739.381	972.433	757.187	586.833
370	3.7	478.3	529.476	416.44	427.755	356.12	395.314	717.881	493.174	375.852	423.118	586.254	459.646	401.005	357.331			370	3.7	1251.1	1207.57	1002.47	1047.43	899.957	1014.99	678.765	731.309	937.272	746.995	561.11
371	3.71	473.267	530.565	406.555	424.459	355.819	394.275	725.051	505.534	367.977	426.471	580.702	458.426	397.086	357.208			371	3.71	1270.39	1225.49	1019.01	1058.74	915.108	1029.98	714.413	750.981	966.252	770.531	587.887
372	3.72	477.053	521.272	416.147	425.594	352.144	395.866	714.665	483.669	366.286	426.68	589.643	455.585	410.444	354.074			372	3.72	1251.54	1195.73	996.086	1049.91	893.493	1017.73	680.293	733.052	931.313	738.472	552.395
373	3.73	473.829	533.839	418.599	429.329	356.397	395.314	717.966	493.424	369.991	427.326	582.206	457.7	405.032	353.08			373	3.73	1270.89	1214.42	1021.45	1060.87	914.257	1035.83	691.569	740.58	958.922	757.154	584.564
374	3.74	475.358	533.514	411.834	426.625	354.019	393.67	715.267	500.212	363.316	424.587	585.99	451.157	403.752	355.056			374	3.74	1260.93	1199.38	1001.67	1045.57	897.062	1010.9	686.203	728.115	936.915	737.18	569.62
375	3.75	474.469	534.401	409.091	420.536	350.989	389.597	706.975	516.487	374.106	423.033	584.651	460.321	402.945	357.697			375	3.75	1263.56	1213.96	1014.44	1051.56	916.731	1024.07	699.164	744.579	964.281	762.536	579.751
376	3.76	478.272	520.678	408.55	427.055	356.898	388.22	728.784	500.373	364.359	428.348	579.909	458.201	402.12	357.561			376	3.76	1261.1	1195.95	998.881	1048.88	907.258	1012.12	674.831	730.465	944.421	747.88	571.09
377	3.77	469.399	532.615	415.526	426	349.37	392.036	727.436	497.775	363.52	428.676	585.539	452.431	405.142	352.967			377	3.77	1260.87	1196.06	1018.38	1061.77	930.703	1029.52	705.188	742.344	962.444	751.074	588.867
378	3.78	476.055	527.207	417.575	413.712	353.856	394.375	712.911	511.788	361.303	422.424	581.357	450.134	403.669	351.951			378	3.78	1254.81	1190.67	1008.23	1047.54	894.053	1011.15	687.269	735.151	932.252	779.546	561.728
379	3.79	477.01	517.938	406.962	420.875	355.163	386.3	713.335	495.449	365.705	425.104	582.918	451.759	401.795	347.559			379	3.79	1279.86	1202.8	1019.19	1063.08	919.759	1024.94	714.452	744.073	971.743	781.238	588.962
380	3.8	471.091	526.397	411.565	423.416	357.141	390.938	709.352	506.157	362.92	426.468	585.852	458.162	401.332	354.194			380	3.8	1254.38	1189.42	1002.16	1050.37	898.86	1008.14	690.795	727.753	945.126	758.608	565.387
381	3.81	471.841	530.457	411.519	418.322	349.547	392.622	714.14	501.53	363.033	423.762	586.315	451.8	401.417	352.978			381	3.81	1278.6	1204.87	1015.09	1061.96	917.272	1033.26	706.498	740.707	970.734	761.656	594.354
382	3.82	468.065	525.75	404.103	418.502	350.18	386.352	694.898	486.614	361.391	426.798	590.037	456.359	396.331	347.739			382	3.82	1249.97	1185.94	996.741	1045.54	898.931	1000.26	680.584	724.92	937.224	749.759	564.069
383	3.83	469.704	531.692	411.974	425.909	351.861	389.152	702.462	497.233	359.716	428.435	582.681	452.945	396.403	350.223			383	3.83	1274.55	1207.85	1010.28	1070.68	915.9	1038.01	711.327	740.663	969.109	764.874	580.533
384	3.84	464.786	534.387	407.858	417.065	351.364	386.848	692.356	494.712	360.816	424.105	586.809	454.564	399.75	351.138			384	3.84	1254.69	1179.57	994.671	1051.64	896.627	1009.78	681.803	730.717	947.333	745.431	567.71
385	3.85	469.649	533.942	405.524	418.07	351.639	387.116	692.479	496.335	362.489	429.104	595.025	456.42	399.995	349.076			385	3.85	1269.91	1196.58	1018.67	1057.37	931.396	1024.61	710.113	748.379	965.962	763.741	589.187
386	3.86	468.288	528.69	406.002	426.495	348.939	387.678	691.5	493.258	364.989	427.504	589.036	456.847	395.324	352.289			386	3.86	1254.77	1200.56	1001.04	1053.77	897.906	1007.11	688.38	739.683	940.243	759.536	571.385
387	3.87	463.512	533.762	410.517	419.502	348.919	382.173	688.335	495	364.17	427.931	579.931	460.332	398.919	350.078			387	3.87	1282.24	1206.16	1018.89	1062.18	916.05	1027.99	716.829	751.434	976.387	768.762	599.331
388	3.88	464.149	534.327	407.875	412.279	348.984	384.055	681.199	480.831	357.458	422.027	586.393	450.984	399.152	348.238			388	3.88	1251.77	1197.31	998.202	1036.75	907.99	992.131	684.41	728.483	934.034	749.892	572.662
389	3.89	468.399	533.291	408.938	415.156	346.942	390.641	682.153	496.453	360.639	424.776	596.68	454.554	403.978	350.478			389	3.89	1266.04	1213.51	1015.82	1071.31	922.321	1022.12	717.772	738.092	973.705	757.944	594.867
390	3.9	468.49	534.195	404.37	410.488	350.084	385.97	687.746	485.148	361.095	420.396	594.914	451.585	401.202	348.934			390	3.9	1251.5	1196.59	995.714	1053.28	906.093	1001.02	682.063	723.831	937.043	745.462	568.485
391	3.91	467.411	532.577	404.584	410.875	345.513	388.467	690.606	476.03	354.725	420.277	586.787	452.865	399.336	341.629			391	3.91	1280.76	1212.96	1018.05	1056.36	924.049	1021.5	719.192	742.806	967.557	754.582	586.972
392	3.92	462.365	530.308	400.49	422.894	344.686	381.625	679.424	491.801	356.742	427.804	587.46	454.343	393.309	349.974			392	3.92	1258.72	1197.59	1002.22	1045.8	909.854	1008.33	690.447	732.324	942.623	750.585	565.562
393	3.93	467.317	529.988	406.548	422.216	346.53	388.908	677.237	493.568	357.328	422.754	595.771	455.504	404.548	349.185			393	3.93	1275.96	1208.04	1019.51	1060.45	924.473	1040.5	714.716	747.276	972.116	758.541	594.3
394	3.94	462.517	528.154	398.022	415.243	346.547	382.928	690.428	482.496	355.955	419.237	580.961	455.234	400.137	344.214			394	3.94	1235.36	1191.5	1004.01	1053.23	919.238	1003.32	688.186	730.981	942.9	739.933	569.885
395	3.95	461.69	530.514	405.166	420.147	350.356	386.016	671.644	483.775	353.644	422.366	575.681	454.029	394.797	347.188			395	3.95	1264.18	1201.85	1012.9	1059.96	933.206	1015.39	713.029	747.843	962.88	755.087	588.91
396	3.96	459.644	530.642	397.435	413.666	348.522	386.806	669.555	475.318	357.267	417.643	581.135	452.288	397.214	345.727			396	3.96	1243.66	1199.6	1000.34	1052.49	919.751	1004.26	684.019	737.706	945.064	744.862	568.433
397	3.97	456.45	521.113	405.214	419.058	350.52	385.925	671.983	496.025	357.003	421.294	574.67	445.426	394.914	342.33			397	3.97	1258.82	1200.38	1014.25	1054.54	929.297	1008.53	709.483	743.837	968.412	765.636	595.033
398	3.98	451.678	533.385	405.899	419.957	350.639	387.691	668.191	484.847	358.669	425.794	578.086	451.013	393.95	348.029			398	3.98	1249.75	1210.51	1002.71	1042.94	932.859	987.97	687.22	731.66	939.908	740.921	563.082
399	3.99	462.774	525.361	408.353	420.377	352.731	386.117	669.763	486.013	352.698	427.254	580.27	456.056	393.888	342.145			399	3.99	1262.27	1207.38	1011.09	1059.48	934.552	1001.04	709.25	738.514	963.477	746.859	577.223
400	4	456.81	527.911	412.389	416.149	347.034	383.922	681.377	497.275	357.784	427.422	576.124	459.634	398.417	343.456			400	4	1244.81	1203.37	998.131	1051.96	912.688	996.528	691.706	726.506	949.194	737.415	561.251
401	4.01	458.913	528.13	406.454	414.704	343.405	379.766	689.691	487.081	360.089	430.237	584.893	454.923	393.395	347.096			401	4.01	1258.37	1209.68	1009.67	1052.28	913.451	994.613	701.837	739.915	948.646	746.354	572.638
402	4.02	459.817	530.339	404.885	416.036	348.878	386.164	715.835	510.305	361.873	429.971	583.847	460.173	394.013	347.888			402	4.02	1238.93	1195.52	991.306	1046.48	899.074	983.007	687.214	731.116	944.143	743.697	570.318
403	4.03	457.036	531.868	400.404	416.505	345.642	384.209	694.814	488.89	357.881	426.364	578.423	458.892	392.971	345.821			403	4.03	1267.09	1225.78	1006.61	1065.64	935.485	1012.8	706.395	743.707	948.914	747.418	583.069
404	4.04	455.971	525.462	403.536	414.144	347.636	382.27	683.258	504.284	355.423	429.793	578.929	456.392	391.498	347.235			404	4.04	1246.4	1202.43	1007.04	1053.76	922.459	997.802	684.88	729.047	940.301	739.254	559.123
405	4.05	454.608	520.546	405.387	417.82	347.716	386.756	710.093	507.886	359.42	430.113	573.039	458.653	398.673	345.94			405	4.05	1249.97	1209.97	1003.35	1059.18	939.379	1014.63	695.047	737.733	957.513	749.164	578.113
406	4.06	454.541	529.014	403.149	421.464	346.303	382.252	714.275	515.597	363.339	429.464	582.072	456.064	398.303	343.739			406	4.06	1236.26	1203.1	1003.11	1055.16	919.886	1012.68	689.692	729.144	943.402	731.231	569.831
407	4.07	457.423	523.365	413.231	419.022	346.234	381.091	708.165	503.856	363.395	427.072	578.015	451.625	392.066	345.442			407	4.07	1240.86	1206.73	998.12	1064.27	916.727	1003.54	688.642	736.926	956.669	748.015	571.628
408	4.08	453.868	521.084	399.685	416.517	346.405	379.966	723.695	516.487	360.722	420.669	575.538	447.946	397.374	341.036			408	4.08	1218.03	1197.39	993.241	1052.55	919.141	998.305	687.315	733.279	946.298	757.192	567.554
409	4.09	456.156	526.661	407.733	413.697	348.986	384.214	758.407	535.246	365.053	429.891	580.585	452.549	390.451	335.093			409	4.09	1243.61	1208.86	1002.63	1051.96	915.114	1025	686.527	730.664	951.064	746.167	572.044
410	4.1	457.654	518.502	392.012	418.998	348.684	380.606	745.809	536.093	356.92	421.195	569.185	447.216	386.975	334.015			410	4.1	1233.57	1186.59	1003.18	1051.26	910.783	1013.82	686.814	735.716	952.879	741.549	558.662
411	4.11	444.793	519.844	409.394	420.043	344.581	388.884	759.669	537.564	365.755	423.931	573.539	453.923	391.3	334.909			411	4.11	1239.27	1191.08	1002.85	1040.63	908.521	1009.53	686.953	733.646	948.169	750.046	566.492
412	4.12	451.399	515.728	412.675	417.971	348.383	380.245	769.258	535.004	363.895	421.077	570.885	447.292	389.89	333.206			412	4.12	1244.69	1191.85	992.138	1059.06	910.309	1013.96	685.443	735.114	944.531	744.672	564.187
413	4.13	469.812	523.286	405.099	426.262	344.547	382.962	759.53	550.725	364.98	422.114	570.988	449.748	390.335	328.433			413	4.13	1226.44	1193.38	999.916	1059.78	908.212	1000.64	681.628	734.923	935.355	737.746	561.864
414	4.14	457.925	514.668	398.805	419.546	348.609	377.858	770.746	562.127	367.856	418.077	563.923	451.952	388.528	330.243			414	4.14	1232.86	1193.84	994.578	1054.25	916.697	1017.89	685.867	742.316	949.194	742.21	573.195
415	4.15	457.111	522.805	397.731	412.889	354.35	381.739	805.331	564.869	366.703	420.786	574.795	451.092	387.945	331.513			415	4.15	1232.52	1184.27	993.594	1048.7	903.337	999.124	674.396	725.13	931.165	736.282	563.356
416	4.16	445.868	522.329	407.923	423.925	345.861	383.353	825.407	573.288	366.127	418.866	569.086	448.208	388.065	330.832			416	4.16	1246.04	1190.15	1009.02	1058.43	911.81	1011.07	687.19	738.278	954.585	738.428	567.369
417	4.17	456.041	517.524	401.95	412.623	343.372	385.717	799.907	570.742	372.084	418.882	574.162	452.501	387.596	327.955			417	4.17	1230.31	1191.82	995.209	1042.88	916.615	992.908	682.022	728.105	933.31	744.038	571.808
418	4.18	459.659	524.45	398.957	433.288	346.881	382.473	833.538	588.034	374.087	418.447	575.398	448.85	392.175	330.028			418	4.18	1236.34	1205.16	995.453	1058.49	923.895	1013.46	698.944	729.923	951.327	752.854	569.303
419	4.19	456.531	513.022	406.865	418.543	350.708	381.259	858.352	587.102	375.003	424.566	574.069	455.578	390.384	326.651			419	4.19	1241.14	1189.02	993.438	1053.17	909.357	999.409	674.963	729.643	947.03	745.203	573.028
420	4.2	456.993	520.603	402.505	421.668	345.602	384.972	867.928	593.919	376.867	418.146	565.233	451.969	389.286	329.396			420	4.2	1244.86	1196.1	1002.55	1066.75	922.553	1008	700.234	735.993	963.438	751.808	579.923
421	4.21	459.228	512.151	390.082	424.462	343.917	383.616	873.585	600.992	372.52	418	565.724	441.871	392.941	325.121			421	4.21	1227.01	1189.04	995.049	1047.63	910.045	994.916	677.205	728.56	949.786	734.982	568.513
422	4.22	455.24	515.873	392.88	420.44	342.911	373.62	859.369	603.483	371.453	417.654	556.705	444.176	388.066	325.68			422	4.22	1235.7	1198.99	1009.31	1051.42	923.633	1011.19	690.356	733.727	964.702	756.256	580.369
423	4.23	454.584	514.166	407.329	418.673	351.239	386.75	850.292	603.284	376.605	417.406	561.625	444.116	393.705	326.317			423	4.23	1235.72	1191.91	995.607	1043.02	905.766	995.228	674.217	731.248	949.731	749.282	563.454
424	4.24	457.281	512.649	407.031	425.464	347.469	386.152	852.669	596.021	372.783	416.359	560.724	447.734	390.935	331.604			424	4.24	1252.82	1204.56	1004.7	1051.34	941.527	999.578	694.69	743.206	957.766	753.682	585.126
425	4.25	449.683	508.171	402.385	421.88	349.319	385.373	836.479	584.195	372.058	416.729	561.868	447.668	383.499	327.423			425	4.25	1224.03	1198.07	983.084	1051.06	923.635	986.528	677.429	728.108	940.21	738.505	568
426	4.26	454.704	508.966	408.243	416.195	342.573	382.792	836.432	584.919	375.362	420.623	558.555	449.847	389.071	323.683			426	4.26	1237.71	1214.36	996.685	1064.46	923.716	1013	697.187	738.556	966.997	748.762	576.674
427	4.27	456.036	510.209	399.764	422.236	350.559	383.22	843.331	581.614	375.403	421.354	571.536	453.142	389.998	330.534			427	4.27	1240	1178.68	982.637	1042.82	902.872	989.609	668.76	723.463	932.908	727.315	552.88
428	4.28	451.853	510.724	396.774	416.464	343.406	378.837	808.475	581.013	380.722	420.917	572.605	448.863	383.683	325.558			428	4.28	1245.7	1201.77	994.473	1053.51	919.293	1014.09	695.806	738.077	957.687	751.054	593.741
429	4.29	450.111	517.288	404.709	424.683	345.023	379.734	790.153	566.712	379.545	416.225	567.24	454.636	395.051	323.116			429	4.29	1215.66	1163.54	970.487	1036.21	893.252	984.272	665.833	724.293	932.952	739	562.777
430	4.3	453.95	505.373	402.868	427.945	344.336	382.513	816.894	574.068	374.039	417.512	571.656	454.528	393.14	324.018			430	4.3	1239.61	1186.47	991.323	1055.9	926.955	1012.64	698.633	739.181	964.015	743.31	598.218
431	4.31	458.464	506.305	395.168	419.546	346.991	384.645	858.475	594.436	379.569	422.031	572.772	453.743	388.316	325.089			431	4.31	1226.69	1184.45	985.008	1039.22	897.998	989.343	669.959	726.907	929.529	730.923	563.705
432	4.32	454.447	509.918	400.971	422.394	351.334	387.408	910.695	628.864	385.592	422.652	568.718	461.396	393.326	329.012			432	4.32	1250.44	1201	992.902	1054.09	916.995	1007.13	704.952	737.455	970.408	761.092	581.554
433	4.33	450.868	494.861	397.255	425.464	351.17	385.737	1023.62	724.093	391	417.964	569.915	460.135	394.1	325.549			433	4.33	1231.86	1190.38	981.601	1042.34	903.538	994.17	675.516	726.172	936.241	733.838	562.649
434	4.34	453.144	504.139	401.724	438.534	349.302	385.691	1223.39	833.318	403.473	425.993	576.467	456.396	390.234	328.312			434	4.34	1241.85	1204.84	992.523	1056.01	912.405	999.801	698.216	735.98	965.343	755.041	580.241
435	4.35	454.957	498.901	401.024	438.851	350.823	387.856	1374.49	937.064	403.43	422.814	571.857	460.398	400.451	326.482			435	4.35	1224.68	1181.61	979.612	1038.93	897.488	990.365	677.529	725.422	940.431	743.933	565.285
436	4.36	460.745	507.156	404.062	451.882	360.159	390.536	1505.23	1011.42	413.622	424.605	587.596	458.066	433.312	331.998			436	4.36	1243.66	1202.28	1002.19	1050.9	922.8	1015.15	709.669	741.35	974.657	757.933	592.923
437	4.37	444.755	498.363	398.207	447.875	361.983	395.35	1522.81	1023.47	411.105	425.93	590.531	459.099	425.044	331.048			437	4.37	1229.92	1189.1	982.234	1040.02	903.235	996.237	681.748	728.428	941.805	736.036	568.982
438	4.38	454.95	506.06	406.337	450.692	364.711	402.331	1546.64	1036.69	413.325	423.435	591.191	454.885	425.099	332.887			438	4.38	1243.45	1199.64	987.427	1062.44	918.724	1025.88	709.051	740.131	975.152	739.815	596.046
439	4.39	450.654	501.572	402.084	452.228	362.561	401.308	1535.2	1026.91	418.155	427.605	585.51	458.882	421.213	329.907			439	4.39	1232.95	1191.89	982.612	1046.6	907.627	999.349	684.49	732.41	946.12	748.859	573.823
440	4.4	453.498	501.125	404.281	448.01	368.817	398.334	1527.41	1022.22	417.17	422.934	592.766	461.085	418.946	332.852			440	4.4	1250.48	1199.54	1000.08	1059.66	919.855	1021.75	718.949	750.888	978.713	757.377	597.644
441	4.41	449.382	495.945	403.149	451.81	362.342	406.589	1520.6	1009.07	417.541	430.255	594.55	457.482	420.229	332.379			441	4.41	1228.12	1187.79	982.308	1047.29	898.594	1001.59	679.557	734.188	952.194	750.826	572.659
442	4.42	453.575	508.5	403.224	449.279	371.597	407.247	1476.72	995.008	419.481	426.697	599.68	462.891	423.254	334.777			442	4.42	1248.27	1207.16	1004.33	1061.51	925.828	1020.41	713.769	747.447	974.414	765.236	592.59
443	4.43	467.214	503.63	406.312	450.68	383.109	413.606	1502.12	1012.14	425.309	433.113	604.86	464.832	424.049	335.89			443	4.43	1225.34	1189.67	983.034	1042.82	890.912	1004.21	681.69	726.835	948.283	741.526	569.633
444	4.44	467.906	500.45	402.038	451.428	380.663	412.986	1484.96	990.682	421.206	429.999	606.371	464.203	423.37	339.863			444	4.44	1234.95	1199.96	991.193	1048.72	908.584	1015.47	715.891	743.72	976.309	748.9	594.649
445	4.45	457.788	503.26	400.541	452.377	382.688	417.614	1451.31	999.326	424.342	432.529	609.312	465.884	420.902	330.987			445	4.45	1228.59	1186.58	970.641	1039.99	900.383	1003.75	683.305	731.48	954.751	732.572	579.297
446	4.46	465.418	508.365	406.363	450.887	401.763	417.492	1448.99	1000.09	433.62	437.751	613.843	471.699	416.993	327.846			446	4.46	1240.24	1190.41	994.017	1066.69	915.251	1016.58	710.577	743.628	980.393	758.364	595.033
447	4.47	461.692	500.993	395.707	447.755	421.413	421.833	1450.69	1004.75	435.992	451.485	612.449	469.882	419.355	332.566			447	4.47	1225.79	1175.09	972.793	1040.71	894.62	998.533	683.231	726.556	954.312	743.736	564.364
448	4.48	457.599	510.863	398.834	445.697	498.742	430.311	1450.94	997.716	441.356	468.982	616.252	471.341	418.664	328.722			448	4.48	1242.76	1194.23	998.062	1056.52	915.079	1018.15	712.676	749.798	982.855	755.138	601.505
449	4.49	466.351	507.736	410.209	438.974	556.597	443.48	1414.24	975.856	438.147	491.342	616.004	472.259	420.549	336.761			449	4.49	1233.24	1181.21	986.056	1049.17	900.751	999.845	685.464	731.616	948.733	749.895	571.728
450	4.5	463.454	501.983	412.245	446.351	559.011	445.333	1404.63	950.936	429.469	492.131	614.439	468.312	421.58	333.169			450	4.5	1234.66	1207.31	996.737	1050.62	917.974	1014.29	714.547	741.94	980.899	759.138	596.403
451	4.51	463.017	506.584	407.558	445.538	531.419	451.742	1371.41	940.089	435.25	485.303	627.143	472.273	431.714	333.24			451	4.51	1242.96	1189.53	992.616	1053.7	905.209	1000.43	685.594	736.93	967.778	737.659	569.472
452	4.52	465.118	509.264	408.454	442.435	511.234	456.788	1349.07	924.331	427.128	482.635	628.493	474.444	420.653	330.169			452	4.52	1242.56	1195.06	995.158	1062.07	914.005	1010.59	713.576	744.527	987.483	755.221	594.759
453	4.53	468.327	499.849	408.517	451.192	482.608	456.75	1342.94	906.78	426.68	476.037	616.062	480.735	422.863	331.947			453	4.53	1239.52	1196.98	986.533	1056.49	900.194	1009.69	692.899	730.962	961.909	745.382	580.518
454	4.54	463.519	509.464	409.168	445.005	473.209	454.161	1306.44	892.263	423.645	478.327	622.495	474.979	427.477	334.42			454	4.54	1235.79	1192.61	1002.62	1049.76	912.494	1015.17	698.872	738.42	974.03	749.426	595.756
455	4.55	469.918	511.123	401.796	449.474	450.158	452.752	1294.32	888.178	416.639	472.246	627.513	474.294	426.061	329.271			455	4.55	1226.36	1187.26	990.859	1039.22	892.928	1002.89	678.874	732.729	954.778	732.728	576.828
456	4.56	462.082	505.57	402.986	447.389	432.036	454.644	1278.35	864.174	412.606	471.784	623.527	476.205	419.243	329.113			456	4.56	1229.67	1191.78	991.315	1047.74	903.934	1028.29	697.247	747.656	978.312	756.664	583.828
457	4.57	458.63	498.846	397.207	443.904	423.775	446.948	1259.92	860.309	406.558	474.659	625.8	477.513	415.005	323.031			457	4.57	1235.49	1186.34	986.631	1045.81	905.394	1002.22	683.799	731.708	951.66	743.044	580.815
458	4.58	466.507	496.709	399.906	437.889	415.925	442.505	1218.58	826.61	403.75	470.268	633.026	475.189	412.591	325.348			458	4.58	1230.35	1196.19	999.579	1060.08	908.319	1020.8	701.509	738.797	979.544	755.413	587.151
459	4.59	458.94	512.05	409.228	434.62	405.419	438.425	1207.52	820.492	400.422	470.058	634.912	482.798	414.626	327.525			459	4.59	1235.45	1190.96	994.104	1041.72	902.301	1026.76	683.277	729.727	969.998	752.418	583.231
460	4.6	453.305	496.106	401.981	430.038	383.561	442.05	1162.69	790.212	390.233	460.904	628.224	481.903	407.065	325.657			460	4.6	1234.37	1191.73	980.414	1043.61	897.021	1013.8	692.866	736.22	968.026	760.882	591.997
461	4.61	462.329	507.712	398.925	429.68	376.073	430.895	1127.81	763.449	392.258	450.417	626.445	476.938	407.043	328.719			461	4.61	1234.03	1176.99	987.048	1041.6	904.507	1011.24	690.472	731.906	954.451	746.197	576.741
462	4.62	453.683	497.058	399.288	433.113	372.227	432.933	1082.61	740.877	389.923	440.056	628.949	474.397	407.795	329.243			462	4.62	1238.51	1172.49	982.684	1045.95	897.417	1022.35	691.145	732.82	954.016	746.977	574.438
463	4.63	460.175	505.618	396.214	428.954	354.997	430.489	1071.11	722.504	382.05	441.613	620.902	465.723	407.733	328.031			463	4.63	1231.41	1169.63	973.82	1046.7	899.926	1016.03	683.384	745.38	953.192	738.779	573.282
464	4.64	448.197	497.94	394.031	427.904	357.847	423.808	1032.97	705.818	380.619	428.919	625.197	459.469	402.048	328.527			464	4.64	1235.52	1183.95	990.553	1051.58	903.501	1020.76	693.165	732.412	962.888	734.721	576.341
465	4.65	452.397	501.12	395.094	427.8	354.006	425.002	1024.5	691.483	383.355	434.433	628.419	468.695	404.279	325.268			465	4.65	1222.68	1170.59	978.533	1050.37	899.146	1023.5	690.422	735.474	956.967	749.782	582.485
466	4.66	455.534	497.74	390.137	424.209	351.591	429.92	976.653	674.059	374.342	432.054	626.571	466.871	402.531	324.192			466	4.66	1236.45	1187.27	992.71	1051.38	902.394	1021.82	678.965	742.563	969.384	742.787	587.008
467	4.67	452.639	497.611	396.721	423.202	352.639	426.292	975.216	679.106	368.719	428.589	623.322	464.26	396.451	329.018			467	4.67	1234.45	1177.96	985.909	1055.78	906.817	1020.54	683.501	742.894	961.636	752.692	568.38
468	4.68	454.274	492.192	405.43	429.81	354.411	420.43	963.992	648.318	368.93	427.944	621.395	466.793	409.762	325.083			468	4.68	1240.45	1188.39	990.892	1061.14	902.11	1021.11	693.531	731.855	970.065	764.485	586.403
469	4.69	454.716	497.385	404.262	418.007	348.152	423.487	952.072	673.593	364.644	423.978	620.824	461.603	406.167	325.862			469	4.69	1244.63	1174.76	988.469	1046.84	911.317	1015.88	685.393	745.394	969.251	757.587	577.056
470	4.7	458.207	488.072	388.748	424.767	350.111	425.259	987.237	679.178	370.67	427.862	617.205	465.569	412.299	330.984			470	4.7	1237.41	1176.75	985.185	1043.75	899.741	1017.89	679.68	732.991	964.776	752.218	587.846
471	4.71	454.332	498.05	406.094	419.668	347.52	418.052	1006.09	693.903	368.428	423.998	620.036	464.343	414.82	328.962			471	4.71	1232.32	1174.29	982.323	1048.48	900.281	1017.95	678.486	738.14	961.442	747.882	588.313
472	4.72	468.748	498.911	393.829	420.322	351.364	423.361	1031.48	696.212	373.789	422.526	624.35	470.636	409.042	329.738			472	4.72	1242.65	1177.47	980.307	1045.69	902.455	1012.16	674.377	740.364	951.236	750.923	579.267
473	4.73	463.599	500.615	392.425	420.344	348.056	424.22	1038.93	709.064	365.258	425.305	624.125	466.234	412.857	330.635			473	4.73	1236.89	1177.41	985.312	1052.78	914.105	1018.26	691.343	744.592	963.941	767.185	588.451
474	4.74	460.305	497.916	393.736	423.618	347.111	423.358	1025.47	705.318	370.684	416.939	612.092	460.549	412.728	322.176			474	4.74	1241.6	1182.69	993.643	1045.58	895.68	1013.54	692.206	741.005	958.604	746.997	578.677
475	4.75	458.904	502.844	394.06	415.216	344.091	418.756	983.415	695.419	361.25	422.425	609.105	466.082	406.314	326.388			475	4.75	1243.75	1182.53	993.712	1047.81	901.748	1022.37	699.812	741.592	976.198	756.974	587.19
476	4.76	462.909	505.322	392.793	416.558	349.441	419.722	959.763	669.042	357.478	416.391	609.033	463.812	395.719	322.79			476	4.76	1222.78	1180.39	977.017	1029.01	890.491	990.599	671.726	724.459	942.976	736.905	570.838
477	4.77	466.329	499.512	392.555	417.173	346.386	417.675	943.521	644.373	355.241	416.668	605.178	454.386	401.038	323.637			477	4.77	1239.48	1181.96	1002.36	1051.69	911.364	1015.36	696.867	752.388	959.645	756.105	592.144
478	4.78	455.841	497.447	390.832	420.959	343.27	422.705	889.419	627.169	356.181	417.26	601.814	451.252	396.663	321.956			478	4.78	1227.18	1178.2	987.378	1031.63	896.877	1007.13	680.487	739.15	951.816	740.636	584.062
479	4.79	459.719	500.834	390.709	411.877	344.402	419.264	863.068	609.212	351.909	414.319	594.044	454.581	389.3	320.859			479	4.79	1235.07	1184.27	996.279	1040.4	903.943	1012.59	697.96	748.017	962.479	750.274	592.39
480	4.8	457.647	504.623	387.618	417.26	339.525	412.755	831.292	580.381	347.27	412.972	591.973	452.96	396.066	319.477			480	4.8	1243.04	1171.01	984.943	1039.73	896.013	991.904	679.083	735.993	944.821	735.495	572.841
481	4.81	455.596	501.841	395.724	416.233	341.927	415.461	800.775	570.657	344.941	412.531	591.121	452.888	389.555	317.931			481	4.81	1239.6	1172.52	994.833	1049.69	902.84	1016.8	699.166	744.22	976.005	739.872	596.6
482	4.82	456.55	491.344	391.031	415.942	342.933	413.308	767.958	545.559	346.878	416.092	579.862	453.277	385.4	319.613			482	4.82	1223.88	1157.96	991.091	1032.14	891.67	1003.21	667.857	736.702	947.641	736.987	571.413
483	4.83	450.546	498.356	388.935	414.238	338.131	414.883	769.36	541.653	342.022	414.152	579.469	453.36	390.029	319.484			483	4.83	1239.63	1167.27	992.159	1052.85	904.286	1011.09	704.449	744.334	983.009	753.09	599.436
484	4.84	447.688	493.918	390.466	409.053	342.155	414.423	742.835	541.377	344.059	413.408	576.877	445.73	385.621	324.958			484	4.84	1217.22	1165.63	989.057	1038.57	897.593	1004.98	676.253	737.4	951.771	735.103	574.682
485	4.85	446.065	501.409	397.099	400.959	342.648	414.458	720.364	534.822	340.644	410.989	573.542	448.871	388.821	320.154			485	4.85	1225.51	1171.97	982.288	1053.87	912.672	1022.33	694.633	748.953	970.749	744.856	588.969
486	4.86	445.361	492.526	388.132	411.601	338.731	415.919	723.992	518.712	340.266	406.446	565.382	438.433	381.803	319.852			486	4.86	1214.49	1162.53	971.452	1033.58	892.016	1009.47	663.776	728.922	943.701	732.285	562.6
487	4.87	442.442	495.55	391.029	410.654	337.434	410	710.424	507.458	335.969	397.502	558.363	446.381	384.978	317.817			487	4.87	1237.58	1171.94	990.957	1046.22	909.215	1009.97	691.894	748.178	965.386	754.731	576.01
488	4.88	441.584	494.325	393.163	402.084	340.319	411.977	703.398	495.716	334.97	407.255	562.1	441.218	382.907	319.536			488	4.88	1227.85	1157.87	977.884	1031.78	884.33	991.385	671.622	731.606	944.585	733.538	565.015
489	4.89	436.93	494.425	387.591	402.5	336.081	409.894	696.792	498.148	332.842	407.455	556.475	447.527	376.282	311.501			489	4.89	1239.63	1164.99	982.588	1041.38	901.308	1012.92	698.716	741.478	962.854	748.187	583.785
490	4.9	438.154	499.954	393.329	409.776	342.567	414.966	686.093	487.674	337.319	407.553	563.496	444.362	384.578	317.118			490	4.9	1227.02	1168.41	978.691	1035.48	887.953	999.79	666.486	733.892	937.15	733.231	560.997
491	4.91	433.558	495.858	394.38	402.25	341.769	415.256	681.195	496.839	333.477	415.401	564.388	449.371	384.926	319.154			491	4.91	1229.89	1155.71	982.9	1048.97	893.344	1000.31	691.783	740.362	951.444	739	576.995
492	4.92	445.601	496.93	388.125	408.06	337.542	414.27	689.657	493.843	335.869	407.297	564.926	448.991	383.071	312.732			492	4.92	1217.16	1171.86	972.566	1050.03	891.469	990.1	669.395	724.623	937.195	736.095	566.056
493	4.93	430.603	495.019	391.476	399.68	342.248	414.761	672.869	482.869	330.527	407.853	563.675	448.612	390.659	317.207			493	4.93	1220.39	1157.89	979.995	1035.59	893.41	1006.09	697.921	733.102	956.566	750.828	578.497
494	4.94	437.666	489.139	387.998	401.904	339.416	416.366	692.178	478.826	330.894	406.958	566.355	451.879	387.681	319.88			494	4.94	1220.9	1155.66	975.857	1036.87	890.312	1000.26	666.747	724.21	931.031	748.846	562.238
495	4.95	428.865	492.829	397.918	408.825	346.841	421.62	672.013	490.915	339.109	406.54	568.974	453.949	385.636	319.919			495	4.95	1215.15	1159.47	973.329	1035.77	896.978	996.201	689.117	728.205	955.833	740.82	571.897
496	4.96	434.8	488.772	385.327	396.368	340.206	423.716	674.254	494.161	333.686	409.695	557.167	455.795	382.998	314.713			496	4.96	1211.73	1159	971.931	1029.25	878.991	991.301	659.252	726.771	933.108	718.731	555.282
497	4.97	432.079	492.425	392.075	406.464	344.128	427.028	682.742	493.801	332.105	409.04	567.955	455.746	382.8	317.07			497	4.97	1220.13	1159.17	979.535	1029.87	893.387	1008.75	685.997	726.143	958.214	745.459	568.274
498	4.98	437.454	494.214	388.938	406.279	348.745	428.08	687.869	495.674	334.594	412.895	570.026	453.066	382.978	320.651			498	4.98	1203.8	1158.52	977.464	1028.96	875.345	996.055	663.016	725.184	926.584	725.231	546.741
499	4.99	425.195	483.45	387.625	399.841	341.323	425.569	674.924	486.691	331.353	409.094	558.379	446.654	382.7	315.485			499	4.99	1217.05	1158.22	978.499	1032.06	889.702	1002.16	679.237	733.369	951.428	731.8	565.264
500	5	429.272	477.974	392.849	402.582	343.761	426.172	667.441	484.958	335.163	566.384	576.444	463.093	398.963	321.337			500	5	1201.8	1152.62	973.488	1029.08	872.498	982.145	656.055	718.266	920.412	723.877	547.564
501	5.01	430.966	483.043	388.594	409.284	351.348	432.359	658.008	485.504	339.93	1093.78	594.098	477.915	1072.38	326.275			501	5.01	1199.12	1152.62	973.928	1032.31	888.471	993.965	687.783	721.684	947.24	732.051	555.359
502	5.02	430.651	485.827	391.745	409.812	345.764	432.48	683.288	476.034	342.739	1127.53	632.662	496.482	1031.02	329.309			502	5.02	1206.07	1147.19	960.595	1019.25	869.673	982.026	659.267	715.052	922.644	719.633	542.733
503	5.03	432.099	492.248	398.341	407.589	346.603	434.15	681.89	497.856	337.248	1076.96	695.654	533.347	991.933	332.093			503	5.03	1208.57	1148.79	971.183	1027.66	879.578	996.262	683.922	727.048	939.935	745.685	564.123
504	5.04	434.089	487.553	388.606	407.615	341.75	431.103	683.068	498.275	342.309	1018.07	857.919	562.717	939.381	328.559			504	5.04	1205.25	1149.34	960.58	1027.69	870.697	981.1	662.572	711.371	918.601	744.492	543.233
505	5.05	434.541	488.774	393.959	405.329	348.608	432.905	694.695	496.483	342.681	945.523	1136.87	577.455	892.109	329.01			505	5.05	1196.39	1143.76	972.228	1024.89	875.65	988.986	680.988	724.528	941.805	739.597	559.272
506	5.06	437.202	492.666	397.832	407.986	346.525	435.916	688.318	514.936	342.522	892.023	1253.47	594.958	864.104	326.049			506	5.06	1198.62	1136.44	961.551	1026.27	870.05	999.33	661.287	710.798	921.958	739.472	536.077
507	5.07	438.255	493.901	394.087	413.904	348.834	438.095	694.233	514.521	341.714	832.184	1224.91	581.108	809.766	328.627			507	5.07	1207.68	1141.01	964.992	1021.01	873.484	1007.88	685.269	714.02	941.566	733.503	549.544
508	5.08	432.255	490.24	400.541	410.642	344.406	440.184	710.119	512.229	343.73	765.393	1200.09	575.817	754.145	327.163			508	5.08	1190.19	1134.72	961.906	1019.2	851.994	985.686	659.228	697.122	930.213	710.077	538.985
509	5.09	429.546	494.844	394.899	409.433	352.8	447.845	724.89	519.373	340.303	728.619	1149.2	564.782	707.987	326.527			509	5.09	1192.4	1120.93	959.9	1026.5	861.626	990.855	664.915	706.001	932.29	731.192	544.613
510	5.1	433.803	490.185	393.885	413.858	349.969	444.02	727.14	523.873	340.741	688.652	1125.99	560.597	669.27	329.283			510	5.1	1188.02	1117.48	949.7	1009.62	848.617	972.942	653.169	690.806	924.485	713.21	514.626
511	5.11	432.834	488.5	391.423	409.76	347.166	442.045	717.847	520.36	336.153	644.711	1076.34	556.347	623.564	324.279			511	5.11	1200.09	1123.15	958.391	1017.54	855.136	982.21	662.395	697.059	941.607	723.449	535.523
512	5.12	434.139	484.195	391.337	405.454	347.694	440.555	724.996	516.763	339.134	619.672	1054.35	549.402	588.673	325.056			512	5.12	1201.96	1127.42	949.362	1024.31	854.021	978.848	655.05	696.96	915.585	709.233	519.085
513	5.13	435.24	487.901	392.303	410.224	348.572	447.205	716.36	528.059	341.809	601.811	1031.33	563.185	560.02	328.408			513	5.13	1201.58	1133.82	963.485	1025.35	857.49	977.738	665.474	703.883	923.585	719.672	533.272
514	5.14	440.986	484.512	393.183	412.577	351.723	444.259	724.271	520.674	342.647	592.623	1022.05	562.35	534.828	329.675			514	5.14	1184.72	1123.78	948.458	1018.47	853.25	964.721	651.22	688.038	906.284	721.064	519.623
515	5.15	443.767	486.368	389.709	411.536	347.35	448.573	702.517	517.042	345.462	588.69	1027.35	584.561	519.243	327.717			515	5.15	1192.24	1132.23	954.648	1030.56	862.255	983.279	657.487	703.155	919.142	729.528	522.741
516	5.16	446.156	490.464	404.841	409.524	351.2	444.402	731.708	524.008	346.106	585.585	1034.37	601.934	514.561	329.357			516	5.16	1185.69	1118.1	951.142	1011.97	850.892	967.904	636.486	693.821	903.313	714.451	512.1
517	5.17	437.12	487.858	396.365	412.325	347.392	433.864	712.458	518.174	348.348	585.071	1022.31	634.719	502.017	329.828			517	5.17	1189.49	1130.21	956.857	1023.73	850.171	968.178	654.508	690.255	909.503	718.88	516.987
518	5.18	448.615	489.195	395.757	422.046	351.381	434.316	713.076	526.017	344.923	576.112	1045.16	729.201	487.777	332.26			518	5.18	1179.86	1120.63	945.007	1012.86	851.433	966.92	641.666	686.419	910.485	715.682	502.849
519	5.19	443.106	490.692	399.106	409.519	348.769	433.375	704.581	501.653	348.391	579.993	1044.27	989.92	476.208	336			519	5.19	1181.66	1124.76	940.914	1012.47	844.166	962.557	639.503	685.408	907.884	708.951	504.323
520	5.2	436.507	486.935	394.565	405.048	350.695	423.602	688.826	519.39	342.511	571.692	1040.38	1057.12	476.988	332.466			520	5.2	1181.59	1111.74	934.173	998.958	843.362	962.21	633.313	677.726	893.184	705.854	495.254
521	5.21	439.349	494.224	393.505	408.438	347.572	433.45	703.36	512.911	340.592	568.163	1017.72	1006	464.933	332.419			521	5.21	1179.78	1110.27	934.065	1007.79	831.572	955.692	641.379	679.999	903.472	695.803	490.308
522	5.22	439.082	491.151	399.423	408.325	350.955	424.139	686.542	497.86	346.92	585.748	1012.33	930.881	459.028	329.705			522	5.22	1171.86	1102.88	928.487	1003.01	838.231	959.129	634.857	673.548	892.143	704.769	485.392
523	5.23	437.796	489.353	394.346	406.517	351.283	430.308	684.975	499.038	340.881	584.222	990.602	871.299	464.439	332.817			523	5.23	1187.42	1113.86	925.307	999.604	837.265	945.556	634.766	669.11	899.163	709.38	481.823
524	5.24	437.344	485.844	401.007	403.245	353.337	426.93	678.25	488.572	344.816	578.007	979.343	826.021	447.964	327.65			524	5.24	1177.94	1121.13	938.29	1010.15	836.086	965.838	642.613	677.1	896.402	680.538	479.692
525	5.25	433.954	488.385	392.642	405.127	350.061	425.045	668.021	490.712	340.523	556.629	960.143	782.803	449.499	327.169			525	5.25	1164.93	1110.84	925.584	997.545	833.716	955.997	634.331	663.966	884.186	694.572	471.923
526	5.26	430.618	487.262	399.546	404.252	348.273	427.333	670.89	483.203	341.705	548.353	949.13	743.093	443.062	326.018			526	5.26	1166.3	1101.11	918.874	996.01	833.799	952.398	635.628	661.093	884.067	693.769	474.446
527	5.27	438.899	486.695	392.245	408.005	349.12	426.692	682.047	483.746	339.233	537.841	923.603	700.146	439.201	330.381			527	5.27	1164.06	1103.69	915.02	989.342	823.617	946.274	631.114	665.149	872.087	679.987	459.595
528	5.28	421.349	485.185	393.577	411.531	344.809	419.522	680.64	502.708	338.534	521.858	907.161	672.315	434.435	323.567			528	5.28	1165.77	1107.47	919.049	998.42	835.941	955.285	636.237	665.899	890.392	702.762	462.4
529	5.29	436.974	488.233	393.075	415.385	348.584	422.044	688.246	508.225	341.406	517.453	890.776	662.675	435.995	330.157			529	5.29	1161.34	1094.06	912.39	986.598	820.567	944.037	623.505	655.488	883.447	686.218	452.613
530	5.3	439.353	488.144	394.993	410.171	347.375	408.091	691.246	508.936	343.45	507.395	873.265	629.555	424.62	326.469			530	5.3	1156.13	1095.29	929.269	993.762	829.7	947.664	634.709	661.909	883.649	698.162	455.01
531	5.31	426.312	488.349	392.002	404.683	344.889	417.98	690.369	509.318	339.089	507.332	857.303	609.805	424.565	324.081			531	5.31	1156.53	1095.72	912.2	987.805	815.124	937.201	621.914	648.401	885.674	677.785	455.185
532	5.32	437.142	489.894	395.041	409.959	340.245	406.692	714.36	532.593	337.442	499.907	848.256	605.996	427.282	326.985			532	5.32	1158.72	1083.62	920.087	994.034	825.457	940.308	631.874	651.449	886.921	696.518	457.485
533	5.33	438.24	487.529	394.743	415.298	342.403	416.873	731.403	536.415	337.75	498.51	833.93	598.435	428.549	323.141			533	5.33	1142.4	1082.31	906.802	980.192	818.44	919.488	620.731	648.973	861.284	675.787	450.918
534	5.34	436.079	490.264	395.839	401.474	341.625	412.475	746.839	546.174	344.914	492.108	813.192	590.949	419.871	325.877			534	5.34	1138.85	1086.36	912.098	991.323	820.492	931.865	631.086	649.852	876.7	683.877	462.344
535	5.35	432.899	485.315	394.43	409.139	349.609	415.755	785.674	568.564	346.625	492.321	817.135	578.536	422.327	323.939			535	5.35	1142.5	1085.11	898.448	984.624	810.227	916.774	621.014	648.384	869.655	685.249	445.972
536	5.36	428.543	494.284	393.029	411.512	339.505	408.508	800.936	576.381	341.431	485.805	799.686	562.115	416.847	319.7			536	5.36	1151.2	1080.83	906.059	985.979	818.464	924.23	634.073	641.315	884.823	678.846	467.585
537	5.37	432.986	492.82	387.425	408.839	345.756	410.858	824.458	606.432	345.244	484.496	796.85	561.824	416.408	326.575			537	5.37	1140.55	1088.5	895.806	979.62	804.917	920.214	614.427	640.009	859.038	674.2	454.09
538	5.38	440.858	486.26	390.925	417.087	351.578	405.366	884.131	628.551	349.422	484.368	807.262	571.717	408.701	322.353			538	5.38	1134.24	1068.51	897.356	977.354	805.905	916.069	627.98	635.624	875.171	676.123	462.41
539	5.39	431.05	485.466	393.767	418.358	345.578	407.997	911.767	649.03	350.614	485.653	789.824	565.317	412.888	320.634			539	5.39	1127.79	1075.99	895.609	976.848	787.236	920.864	615.779	626.642	854.78	680.623	458.031
540	5.4	434.272	496.5	389.308	423.25	344.225	410.278	952.165	672.326	351.527	482.173	794.675	565.956	411.453	321.886			540	5.4	1147.44	1086.07	896.269	979.18	813.617	932.414	638.265	641.483	875.492	687.787	472.154
541	5.41	425.75	494.255	392.913	424.062	343.944	402.538	979.551	699.373	356.036	482.816	789.232	567.681	407.112	322.643			541	5.41	1131.67	1070.42	888.301	967.414	788.301	923.081	617.61	632.503	849.699	666.438	447.785
542	5.42	428.483	484.587	388.7	413.192	340.212	406.494	968.326	691.5	350.994	494.718	783.357	561.607	402.652	317.799			542	5.42	1138.3	1069.55	884.896	973.244	798.244	920.922	641.058	629.935	869.149	670.433	462.659
543	5.43	438.654	488.637	394.135	413.731	351.164	407.763	975.657	707.869	353.109	485.513	783.489	578.545	407.862	319.081			543	5.43	1119.7	1066.61	871.634	964.43	783.038	909.665	617.387	625.713	845.986	668.918	442.29
544	5.44	436.248	491.291	397.844	412.897	340.2	402.122	996.606	700.653	352.933	489.841	773.436	569.234	402.066	317.782			544	5.44	1124.4	1071.21	875.679	963.093	797.463	918.448	634.742	626.18	859.207	686.951	468.326
545	5.45	430.651	480.25	390.062	411.587	336.814	405.02	978.915	695.492	360.195	476.739	763.621	573.223	401.261	317.804			545	5.45	1122.28	1060.47	872.857	942.86	784.146	905.722	613.187	616.216	840.973	666.328	457.959
546	5.46	445.387	487.772	392.692	419	344.772	410.237	1001.16	709.424	356.688	482.01	777.325	582.513	405.393	323.683			546	5.46	1106.06	1072.69	873.215	951.205	787.771	908.984	630.871	627.967	854.251	677.756	461.554
547	5.47	428.135	488.058	388.889	409.87	349.648	405.503	992.237	696.949	357.855	481.348	780.778	578.292	402.653	321.92			547	5.47	1128.92	1076.8	870.183	954.07	783.273	893.856	613.55	620.101	846.312	672.11	448.954
548	5.48	431.195	494.834	392.207	408.281	343.605	398.461	992.318	699.169	364.672	490.817	775.203	583.933	403.923	323.502			548	5.48	1125.67	1068.3	875.359	957.629	786.716	898.256	641.093	622.148	865.973	683.567	470.377
549	5.49	436.349	490.409	385.74	421.796	345.875	404.455	984.636	706.856	364.25	488.8	778.196	579.525	403.619	316.755			549	5.49	1111.72	1061.68	867.817	952.052	771.862	892.626	619.799	613.624	834.463	670.8	455.254
550	5.5	435.06	494.933	388.764	415.998	343.281	398.73	989.627	706.364	362.523	473.984	767.428	571.06	400.083	317.993			550	5.5	1109.69	1053.86	867.666	961.266	784.113	915.262	640.94	618.648	848.009	688.467	475.754
551	5.51	435.084	481.255	384.68	412.394	344.919	400.078	971.445	689.343	349.572	473.331	761.288	566.097	393.501	319.384			551	5.51	1111.08	1046.94	868.092	942.701	780.199	895.64	621.793	600.684	826.078	669.864	464.677
552	5.52	432.952	486.548	385.906	408.555	341.322	399.902	953.606	673.763	357.342	469.722	752.426	563.224	401.435	319.114			552	5.52	1108.19	1052.95	868.683	949.98	790.743	905.941	647.538	608.271	845.32	678.631	481.444
553	5.53	427.43	481.421	388.856	410.938	341.889	403.531	939.186	670.246	357.18	471.197	759.961	568.384	397.598	321.089			553	5.53	1101.27	1041.51	868.106	933.069	761.842	899.114	624.719	599.429	825.917	683.1	469.254
554	5.54	437.969	478.243	385.478	414.644	339.314	400.284	938.153	682.627	355.814	477.641	763.049	567.892	394.739	319.767			554	5.54	1103.06	1036.38	858.001	938.177	777.193	910.552	650.931	613.827	845.7	679.151	474.89
555	5.55	437.572	481.613	393.228	413.512	340.241	401.114	961.466	680.479	361.269	482.233	757.761	566.094	394.61	318.583			555	5.55	1096.6	1032.52	844.085	927.313	768.069	893.5	618.65	593.899	815.3	662.782	455.408
556	5.56	435.017	492.094	393.022	410.332	338.461	392.764	994.356	719.936	357.877	478.847	764.237	560.065	401.506	323.564			556	5.56	1096.56	1031.96	862.6	945.281	772.742	889.349	649.805	606.349	829.548	665.772	468.01
557	5.57	435.841	481.207	389.493	423.668	340.85	399.013	1108.54	782.949	362.869	479.183	755.054	566.016	399.597	317.221			557	5.57	1101.34	1031.36	851.48	925.491	757.937	870.377	618.548	590.165	807.962	663.223	456.733
558	5.58	441.7	482.668	385.611	430.438	342.706	403.686	1255.72	879.953	375.416	495.148	761.591	562.411	415.83	324.821			558	5.58	1115.49	1043.48	845.465	933.472	771.094	879.49	650.186	596.581	827.907	685.136	478.115
559	5.59	441.363	483.252	387.067	422.142	348.202	404.991	1326.76	922.911	378.822	501.828	755.123	560.343	428.145	324.322			559	5.59	1090.08	1033.05	839.688	922.8	755.888	875.127	623.24	580.224	796.314	669.546	465.59
560	5.6	440.065	493.661	392.214	432.382	350.341	404.147	1377.76	947.059	382.086	505.862	769.104	566.208	443.031	329.305			560	5.6	1096.77	1032.77	850.965	926.102	762.604	877.79	645.552	591.745	816.088	682.144	486.436
561	5.61	453.589	479.582	394.065	423.462	349.744	415.972	1361.98	948.665	385.973	496.46	772.599	552.289	451.221	328.113			561	5.61	1095.64	1026.49	841.093	913.556	758	865.317	628.998	575.037	790.645	666.164	482.067
562	5.62	456.947	492.442	390.832	437.053	355.353	417.452	1361.91	943.225	385.978	500.207	780.034	557.79	467.558	330.837			562	5.62	1081.96	1029	845.6	924.733	765.088	863.101	648.033	580.143	797.936	681.133	491.923
563	5.63	455.726	491.57	394.567	429.014	363.194	420.591	1369.38	942.212	387.386	502.82	781.906	562.104	512.127	336.011			563	5.63	1087.98	1023.5	835.957	908.794	759.394	875.285	633.812	577.276	789.373	666.605	490.756
564	5.64	466.99	489.05	395.038	432.555	372.028	431.605	1358.27	945.496	384.295	504.543	778.707	555.245	634.404	345.995			564	5.64	1077.07	1016.28	834.1	905.33	754.234	870.372	644.483	571.555	788.464	670.556	496.951
565	5.65	474.921	494.404	397.887	425.697	370.394	434.919	1344.85	916.949	381.566	499.169	782.983	561.289	746.545	345.993			565	5.65	1070.55	1029.44	831.891	901.381	748.17	869.681	631.633	573.807	779.738	662.562	490.792
566	5.66	485.675	489.538	385.048	428.786	373.8	431.77	1286.06	897.314	374.491	495.591	765.232	548.219	735.429	344.116			566	5.66	1083.12	1029.34	829.07	901.74	755.203	882.738	649.486	573.291	791.609	672.415	506.854
567	5.67	499.409	478.901	395.911	431.865	377.656	429.462	1268.78	872.657	379.308	491.564	773.349	543.761	707.275	346.897			567	5.67	1077.34	1018.3	819.129	893.502	742.948	868.716	632.402	562.176	777.609	652.523	492.877
568	5.68	505.649	484.88	391.659	428.916	375.278	428.962	1216.59	859.449	369.772	481.994	755.425	545.801	655.994	341.54			568	5.68	1067.2	1020.32	831.042	895.317	752.906	879.437	653.201	564.83	782.033	670.169	514.372
569	5.69	536.846	482.495	387.269	424.493	373.408	437.542	1179.31	835.712	370.297	473.458	748.685	536.596	617.908	337.561			569	5.69	1082.89	1020.83	824.749	897.497	743.31	872.774	644.71	564.523	768.999	667.818	501.992
570	5.7	565.945	481.519	390.712	420.897	365.591	426.909	1159.42	807.271	366.431	463.172	729.914	531.904	589.278	334.911			570	5.7	1072.7	1030.77	826.085	880.123	746.792	877.122	659.136	562.824	773.309	670.162	518.531
571	5.71	653.767	487.38	393.663	422.793	359.641	424.005	1102.74	779.962	356.675	458.332	722.716	523.855	556.635	336.208			571	5.71	1071.87	1024.36	814.324	881.143	744.016	877.449	652.572	547.477	761.327	664.985	519.828
572	5.72	832.262	487.889	401.05	428.558	358.052	428.941	1075.47	731.144	354.783	454.939	711.054	513.092	530.637	335.143			572	5.72	1075.99	1033.07	821.037	884.56	749.865	877.573	662.248	548.83	768.287	671.9	539.408
573	5.73	1223.84	501.207	390.214	422.175	350.414	424.839	1038.14	725.97	350.108	446.931	700.121	514.962	505.248	336.517			573	5.73	1071.39	1040.12	807.66	878.576	741.737	879.974	655.116	546.192	761.116	666.395	519.562
574	5.74	1583.73	502.046	407.7	424.406	354.436	432.886	1021.23	718.225	358.972	451.403	704.593	513.917	499.996	343.525			574	5.74	1070.23	1055.58	823.65	876.747	740.678	879.034	663.263	546.341	764.264	671.205	526.115
575	5.75	1628.21	499.082	392.541	424.575	343.836	417.041	970.585	678.513	353.703	448.135	690.423	506.705	475.229	331.945			575	5.75	1063.59	1032.33	815.808	867.408	741.274	879.651	662.586	533.198	752.92	664.487	540.59
576	5.76	1634.79	504.651	400.526	421.976	344.966	418.759	941.305	658.415	357.05	453.315	699.971	507.007	465.017	336.793			576	5.76	1068.23	1047.37	813.069	858.759	744.637	910.357	692.79	542.199	760.688	673.62	580.244
577	5.77	1574.92	497.498	396.995	422.784	337.573	420.195	892.538	642.174	353.314	467.738	702.185	508.047	453.137	335.822			577	5.77	1065.36	1057.97	818.343	867.93	743.828	931.59	694.538	544.352	754.478	663.131	585.349
578	5.78	1526.45	501.404	400.959	417.387	343.073	414.834	855.542	608.297	346.489	470.699	689.474	503.324	444.038	331.54			578	5.78	1067.57	1067.03	818.993	866.714	745.434	933.547	691.133	548.777	756.867	668.323	604.031
579	5.79	1459.06	501.562	395.988	415.401	338.414	408.406	832.25	576.983	342.444	462.786	680.136	499.799	436.363	329.776			579	5.79	1065.46	1064.81	820.281	861.087	747.937	970.898	715.587	542.698	761.336	660.992	620.408
580	5.8	1404.12	496.87	396.447	406.81	340.366	413.65	788.479	568.542	339.709	457.688	674.132	501.268	433.87	327.554			580	5.8	1073.61	1063.59	826.264	866.073	741.342	1149.52	1069.99	551.429	755.978	662.81	829.513
581	5.81	1363.6	491.195	394.957	407.974	341.078	407.453	773.538	549.839	338.984	453.3	683.359	499.873	431.963	330.382			581	5.81	1077.68	1094.45	816.113	852.596	751.333	1344.74	1132.05	543.743	754.092	666.705	953.403
582	5.82	1319.03	500.772	389.269	412.459	335.886	405.133	757.699	537.36	338.263	450.194	681.2	494.752	419.381	324.374			582	5.82	1070.34	1093.44	823.53	855.342	751.249	1239.89	1156.86	554.662	754.607	675.041	786.6
583	5.83	1257.1	497.762	402.613	414.875	336.927	413.922	739.966	535.097	332.997	447.283	672.75	494.77	420.196	323.471			583	5.83	1068	1095.01	821.749	844.79	754.019	1370.23	1120.17	553.294	765.074	667.438	917.085
584	5.84	1219.44	494.002	396.002	409.291	337.644	408.642	727.445	521.407	334.731	445.181	673.967	487.004	411.741	323.11			584	5.84	1071.77	1136.44	844.009	841.896	753.622	1211.03	1046.98	565.962	754.644	663.256	788.41
585	5.85	1162.73	497.279	394.466	409.082	341.347	402.267	712.407	519.669	334.725	443.896	675.157	484.124	411.6	323.295			585	5.85	1064.71	1168.94	860.937	838.89	755.223	1085.15	935.116	572.327	765.253	674.928	717.7
586	5.86	1126.4	496.877	391.178	404.981	339.548	405.873	691.538	494.229	331.019	448.115	680.82	491.874	407.069	324.032			586	5.86	1075.26	1156.49	858.456	843.222	749.053	1129.39	899.534	575.959	755.198	670.364	774.003
587	5.87	1087.26	485.276	389.887	406.654	340.006	404.811	705.407	499.407	331.455	446.015	678.482	486.054	404.343	323.473			587	5.87	1080.19	1201.29	872.794	846.073	762.834	1621.93	1228.12	612.85	777.702	681.436	1188.18
588	5.88	1036.87	485.079	388.925	401.834	337.119	403.534	693.136	502.843	336.067	454.002	675.614	482.379	403.947	324.229			588	5.88	1075.22	1159.76	869.553	839.884	751.229	1430.56	1084.63	1142.43	780.342	682.582	977.762
589	5.89	1002.37	489.368	387.005	400.966	334.202	395.183	683.559	500.047	331.395	450.263	669.903	478.946	402.999	321.457			589	5.89	1085.65	1233.58	910.707	828.616	775.485	1602.01	1289.48	1454.62	815.627	693.133	1137.9
590	5.9	965.781	481.204	387.716	397.332	339.498	398.428	677.699	488.246	334.206	453.586	677.483	476.653	397.496	320.936			590	5.9	1094.85	1336.58	990.534	842.598	774.937	1685.22	1277.4	1630.75	802.059	693.323	1145.13
591	5.91	943.882	490.272	392.719	405.433	334.92	404.897	692.784	499.911	334.444	468.146	683.173	492.256	400.276	322.3			591	5.91	1119.72	1393.87	1096.7	851.596	812.349	1987.09	1415.11	1768.45	869.105	720.718	1311.28
592	5.92	895.082	486.38	394.012	401.74	335.314	407.328	681.186	490.504	331.487	465.703	689.241	487.127	397.912	320.279			592	5.92	1129.97	1465.84	1188.74	860.027	807.49	1922.82	1297.39	1725.78	832.891	746.308	1297.98
593	5.93	861.582	486.957	388.053	402.837	336.278	407.583	664.568	484.877	330.809	469.065	699.543	485.638	399.032	323.969			593	5.93	1155.93	1763.62	1430.94	870.205	848.405	1970.89	1350.07	1833.45	899.884	1127.88	1305.05
594	5.94	846.377	480.423	388.68	406.889	341.062	401.619	669.695	483.394	330.834	468.658	701.944	480.973	400.609	316.217			594	5.94	1151.34	1635.83	1339.43	874.854	848.067	2019.13	1368.97	1859	1087.73	1205.93	1428.83
595	5.95	826.315	482.546	390.038	398.945	334.811	405.502	677.161	488.568	331.63	457.154	715.402	484.811	400.076	322.676			595	5.95	1179.6	1901.65	1428.11	902.821	871.342	1862.65	1387.03	1842.35	911.963	859.597	1278.13
596	5.96	805.043	486.938	390.365	400.089	343.166	408.441	683.318	493.216	334.614	459.11	711.223	485.267	399.085	324.496			596	5.96	1139.2	1783.32	1346.35	989.6	855.244	1892.26	1317.29	1863.69	877.588	758.874	1248.79
597	5.97	801.656	484.363	402.224	414.139	341.558	405.962	691.924	497.614	333.922	463.161	711.142	480.754	395.64	322.961			597	5.97	1162.87	2088.09	1685.97	1021.93	1009.18	2121.63	1411.99	1817.39	833.809	724.062	1376.3
598	5.98	770.678	495.743	424.615	424.257	340.598	400.925	695.479	489.886	335.584	452.194	710.36	481.945	398.162	319.143			598	5.98	1133.1	1638.33	1312	926.719	840.436	2027.93	1360.61	1859.71	1149.72	1428.66	1327.41
599	5.99	748.688	511.361	446.882	437.435	347.697	414.095	691.631	504.602	334.467	451.446	705.681	481.618	399.298	326.404			599	5.99	1246.02	2107.37	1711.33	1272.19	1175.72	1967.89	1402.8	1828.7	1033.76	1234.16	1237.3
600	6	730.627	523.151	447.346	440.832	338.811	413.625	706.479	516.013	338.356	446.107	687.51	479.746	394.077	320.211			600	6	1446.35	2383.33	1867.54	1439.27	1313.89	2149.76	1418.12	1738.66	1314.36	1132.97	1335.17
601	6.01	720.043	527.921	459.534	449.81	341.803	414.384	711.136	523.123	336.1	443.31	680.978	482.782	396.621	322.112			601	6.01	1533.83	2477.88	1920.56	1591.18	1449.53	2370.19	1594.69	1754.11	1257.25	1242.88	1469.66
602	6.02	710.752	534.512	459.99	461.231	350.852	417.547	718.809	517.627	339.131	441.511	668.705	477.11	390.342	321.656			602	6.02	1553.89	2338.87	1861.24	1697.72	1411.33	2178.73	1492.14	1554.65	946.994	972.626	1344.91
603	6.03	683.743	556.368	478.317	457.43	347.192	419.008	718.538	528.581	341.859	441.295	669.651	475.262	392.168	325.234			603	6.03	1437.71	2439.89	2029.91	1587.98	1496.71	2452.79	1681.56	1717.35	1107.48	823.81	1602.25
604	6.04	678.851	575.493	487.079	475.101	351.606	419.962	741.801	516.589	340.395	446.605	658.853	467.016	394.281	320.93			604	6.04	1531.9	2334.7	1861.39	1536.87	1417.39	2253.4	1524.1	1630.49	1382.63	1326.14	1342.5
605	6.05	665.599	687.767	513.788	483.257	348.038	423.075	734.191	530.551	335.667	439.362	659.039	468.466	390.055	323.463			605	6.05	1831.43	2440.07	1954.4	1947.75	1554.15	2460.71	1696.74	1658.71	1150.72	1311.71	1534.09
606	6.06	649.565	1069.4	569.409	498.31	350.877	421.509	744.979	537.14	340.083	436.712	652.672	472.969	386.919	322.127			606	6.06	1806.81	2330.18	1814.44	1639.88	1388.2	2433.47	1594.37	1778.97	1434.93	1426.83	1459.1
607	6.07	674.57	1715.44	637.837	519.476	356.1	427.48	745.852	543.593	348.589	437.542	650.545	470.112	389.257	326.89			607	6.07	2009.79	2469.71	1920.75	1820.31	1560.53	2576.4	1723.42	1755.56	1442.29	1094.55	1564.84
608	6.08	645.298	1750.27	642.435	523.502	347.803	421.263	753.292	536.665	343.906	434.756	644.877	469.322	390.277	318.218			608	6.08	1983.57	2421.4	1941.67	1664.05	1516.68	2128.68	1507.77	1430.82	1153.2	972.736	1282.33
609	6.09	628.344	1679.8	634.772	516.401	343.03	421.072	748.886	521.102	341.434	432.252	629.672	459.102	385.493	321.761			609	6.09	1838.43	2254.88	1735.33	1512.43	1404.83	2527.21	1749.76	1589.65	1375.42	861.851	1644.74
610	6.1	616.647	1648.7	615.188	521.637	353.381	422.438	749.708	534.729	346.812	434.124	632.953	464.936	382.67	325.569			610	6.1	2092.25	2482.77	1929.37	1881.72	1713.49	2415.88	1608.91	1511.18	1334.6	1299.89	1477.78
611	6.11	613.498	1571.53	611.935	509.252	349.278	421.859	753.102	541.496	341.022	435.58	622.848	464.028	380.711	325.061			611	6.11	2457.1	2707.02	2198.32	2395.8	2071.12	2518.6	1700.34	1667.75	1675.15	1494.54	1536.23
612	6.12	593.803	1497.93	594.899	497.683	348.553	416.691	726.911	525.131	341.038	426.626	612.549	461.598	379.013	318.958			612	6.12	2482.26	2477.03	1851.95	2285.83	1834.95	2431.25	1599.88	1541.66	1452.46	1194.32	1493.38
613	6.13	583.615	1426.18	572.793	494.526	341.689	407.181	728.712	516.225	344.623	420.941	609.947	459.075	369.922	318.896			613	6.13	2536.61	2546.45	1920.62	2308.78	1862.18	2547.85	1674.87	1522.84	1376.63	946.149	1531.84
614	6.14	557.168	1351.29	561.072	472.409	340.594	406.688	686.763	506.555	333.82	418.339	610.685	450.589	371.468	317.686			614	6.14	2933.12	2629.75	2016.47	2443.04	2106.59	2514.86	1650.76	1643.33	1675.46	1437.16	1513.7
615	6.15	548.284	1321.61	550.44	473.32	343.678	418.491	701.64	513.051	336.356	420.543	608.685	456.393	374.724	315.906			615	6.15	2641.33	2671.8	1921.77	2524.43	2043.51	2565.1	1698.71	1563.5	1546.23	1254.62	1579.43
616	6.16	542.683	1254.7	544.788	471.447	341.992	413.469	706.419	496.39	337.892	419.554	612.483	457.571	377.96	321.02			616	6.16	2527.07	2603.5	1970.4	2364.72	2051.39	2686.93	1676.01	1510.81	1362.4	931.669	1584.35
617	6.17	527.248	1203.59	530.618	473.685	338.027	404.766	680.356	504.25	333.941	418.914	610.001	462.147	374.825	316.134			617	6.17	2862.3	2867.28	2142.19	2768.32	2365.91	2941.13	1852.47	1657.35	1741.43	1601.86	1814.08
618	6.18	513.95	1116.41	509.123	453.091	340.361	397.867	669.369	490.729	333.403	412.681	602.662	455.482	373.913	313.706			618	6.18	2926.14	2956.47	2226.37	2857.07	2346.45	2787.73	1722.03	1630.75	1561.05	1486.81	1655.35
619	6.19	507.26	1072.06	512.553	453.55	341.647	407.102	673.661	504.102	333.141	413.966	602.673	458.506	376.935	318.216			619	6.19	2681.96	2780.35	1979.51	2726.75	2239.48	2882.08	1790.93	1638.37	1863.68	1564.64	1751.66
620	6.2	496.154	1009.47	494.832	445.216	340.75	407.041	661.623	496.322	335.633	420.022	591.115	456.939	373.407	313.2			620	6.2	2448.05	2676.79	1865.45	2210.18	1845.21	2944.85	1721.61	1325.39	1315.65	982.987	1728.51
621	6.21	488.349	954.043	482.94	441.916	336.37	405.973	656.966	484.898	333.605	406.74	585.505	455.775	368.059	313.623			621	6.21	2763.82	2780.05	1891.54	2474.29	2028.17	2899.23	1761.55	1455.11	1651.93	1213.98	1720.71
622	6.22	475.365	918.349	479.719	438.06	341.953	399.964	658.657	489.648	338.814	410.963	597.327	466.164	370.939	316.663			622	6.22	2754.36	2718.43	1936.43	2553.23	2061.8	2826.04	1720.74	1536.3	1746.21	1511.22	1677.17
623	6.23	477.238	875.361	473.171	440.082	341.577	404.48	665.22	479.28	336.217	408.178	587.326	457.967	371.349	308.696			623	6.23	3003.33	2857.07	2190.14	2903.26	2297.05	2894.12	1821.69	1561.39	1838	1536.04	1783.29
624	6.24	466.911	840.219	459.161	429.522	339.856	403.448	673.195	507.047	331.947	409.914	586.741	460.339	370.349	314.994			624	6.24	2798.44	2682.85	1946.34	2480.85	2106.02	2910.04	1745.46	1593.67	1820.11	1602.74	1706.18
625	6.25	474.356	800.238	461.466	442.034	340.586	408.439	702.169	519.432	328.222	411.072	580.208	452.438	370.733	311.95			625	6.25	2796.36	2676.7	1898.79	2688.97	1954.98	2726.03	1701.73	1533.57	1621.36	1504.17	1600.22
626	6.26	461.873	763.596	459.409	438.565	342.084	406.683	711.432	521.975	330.498	410.831	577.05	456.719	368.488	313.197			626	6.26	2701.82	2616.66	1837.02	2898.45	1946.48	2936.17	1762.88	1591.19	1754.53	1565.76	1717.89
627	6.27	466.171	728.409	454.036	433.279	339.831	413.427	733.758	523.36	337.214	410.768	578.186	459.449	371.908	312.456			627	6.27	3046.73	2937.28	2135.01	3076.15	2162.91	2746.02	1668.66	1555.29	1744.69	1844.55	1620.92
628	6.28	460.983	704.447	438.204	425.743	338.186	413.528	754.742	554.114	340.633	408.739	577.598	455.936	365.183	311.268			628	6.28	2484.36	2438.45	1704.23	2416.4	1660.01	2698.75	1662.01	1483.84	1637.05	1346.99	1570.73
629	6.29	455.442	674.219	443.856	434.284	342.664	415.733	786.678	572.369	336.552	408.15	584.645	449.801	369.108	310.124			629	6.29	2748.11	2816.99	2019.97	2617.94	1965.99	2907.03	1755.33	1539.44	1668.52	1435.34	1729.35
630	6.3	450.418	654.043	433.899	436.632	338.608	418.894	845.648	598.623	343.38	409.195	577.154	452.762	366.51	313.707			630	6.3	2926.27	2865.59	2175.19	2851.11	2077.28	3032.13	1798.95	1582.89	1716.96	1636.35	1784.23
631	6.31	449.118	635.034	441.757	436.558	344.842	417.534	855.852	619.775	343.989	411.922	574.532	457.479	368.782	309.415			631	6.31	2604.8	2712.37	1939.91	2470.44	1841.17	2925.07	1719.77	1442.93	1480.69	1235.53	1719.46
632	6.32	444.204	617.185	444.601	440.63	343.528	421.163	927.619	664.458	344.586	412.292	572.536	457.102	368.199	314.542			632	6.32	2719.03	2721.84	2052.79	2812.61	2049.45	3067.3	1819.41	1666.73	1892.28	1770.21	1830.25
633	6.33	445.733	596.803	428.43	434.817	343.878	427.633	912.267	648.555	346.527	407.719	567.587	453.375	364.757	311.055			633	6.33	2756.06	2848.76	2181.61	3056.06	2128.02	2931.87	1744.47	1672.16	1889.93	1925.99	1753.85
634	6.34	445.692	583.928	425.498	431.601	342.334	429.575	939.873	668.839	346.3	409.167	570.441	452.528	367.881	312.301			634	6.34	2372.64	2519.11	1802.08	2260.3	1800.81	2812.24	1698.17	1438.58	1501.89	1179.67	1691.79
635	6.35	439.13	554.464	430.757	437.296	340.43	427.127	952.801	664.458	347.527	411.973	570.496	453.972	371.607	314.317			635	6.35	2614.39	2619.54	1818.18	2515.9	1913.65	2787.35	1673.98	1537.14	1853.94	1717.27	1675.76
636	6.36	443.897	566.079	430.916	437.447	341.828	436.366	936.064	669.534	352.627	412.147	580.69	452.974	369.064	313.783			636	6.36	2591.48	2525.53	1787.66	2613.34	1899.22	2995.6	1770.61	1349.51	1675.91	1334.94	1854.02
637	6.37	445.442	546.12	441.026	448.175	344.445	432.459	947.114	656.445	352.895	411.828	573.616	454.869	373.7	312.232			637	6.37	2570.27	2598.77	1884.24	2618.32	1930.82	2925.72	1736.92	1550.13	1867.85	1508.62	1821.64
638	6.38	445.584	544.209	440.413	449.514	340.472	436.259	944.665	666.424	354.702	403.641	571.227	452.668	369.501	314.809			638	6.38	2657.31	2751.67	2021.21	2839.04	1923.6	2891.26	1753.8	1574.54	1883.53	1800.38	1791.59
639	6.39	442.933	530.805	440.817	457.846	346.634	432.594	921.483	653.263	343.503	407.963	570.076	455.205	366.464	308.597			639	6.39	2539.3	2634.81	1995.84	2662.65	1852.76	2930.94	1728.37	1521.56	1767.98	1579.09	1750.33
640	6.4	446.815	524.498	443.764	466.596	345.925	433.377	914.826	668.805	352.419	407.377	574.877	458.752	367.695	312.433			640	6.4	2542.58	2608.57	2020.14	3009.33	1882.85	2707.46	1657.67	1492.69	1794.51	1448.52	1577.63
641	6.41	436.192	514.017	445.447	450.142	347.489	431.9	889.61	642.602	348.712	400.142	569.942	456.826	365.784	312.243			641	6.41	2623.98	2750.82	2165.14	2771.09	1930.19	2881.11	1675.16	1559.11	1806.99	1357.82	1687.14
642	6.42	440.115	508.7	436.488	444.161	344.567	425.639	894.758	639.801	345.425	402.218	566.295	450.191	365.148	308.522			642	6.42	2664.4	2825.04	2108.59	2842	1982.35	3021.66	1806.01	1647.32	1970.77	1744.13	1822.7
643	6.43	443.788	507.002	431.558	444.401	348.198	435.917	878.246	642.89	345.592	402.908	570.505	453.183	367.272	310.766			643	6.43	2346.07	2566.43	1913.71	2329.25	1675.49	2637.57	1558.29	1329.41	1472.19	1120.13	1516
644	6.44	435.541	494.459	431.394	450.298	342.214	425.48	850.216	623.292	344.297	402.94	566.875	452.097	369.02	308.135			644	6.44	2626.95	2940.46	2215.54	2817.61	2016.42	2792.42	1687.86	1529.6	1900.83	1708.16	1736.52
645	6.45	434.488	491.038	428.654	430.358	341.337	422.45	836.614	612.729	342.773	402.379	557.712	454.69	364.332	309.412			645	6.45	2518.31	2738.85	2034.32	2850.18	1995.91	2916.06	1773.97	1606.09	2048.13	1728.91	1793.49
646	6.46	434.361	488.562	418.24	427.661	345.108	421.923	813.347	602.881	338.902	402.173	566.112	448.5	364.045	312.439			646	6.46	2470.29	2782.16	2029.01	2638.4	1888.4	2998.73	1814.84	1550.07	1924.23	1430.93	1903.84
647	6.47	433.834	489.733	414.279	430.587	339.258	423.008	818.936	580.424	341.553	404.545	563.072	451.256	361.487	311.839			647	6.47	2584.66	2847.57	2066.59	2884.82	2053.25	2885.62	1719.52	1678.29	2005.83	1818.69	1774.62
648	6.48	431.197	486.904	407.219	430.072	337.142	420.442	796.322	573.356	332.173	399.407	558.669	450.982	359.103	307.782			648	6.48	2332.62	2601.17	1809.3	2404.66	1763.6	2860.24	1799.81	1489.98	1688.19	1257.13	1813.49
649	6.49	431.752	481.425	407.168	427.825	338.327	419.944	786.746	560.636	333.617	397.393	560.749	448.874	366.047	305.533			649	6.49	2582.15	2797.66	2057.28	2907.45	1937.7	2922.16	1701.8	1647.42	1964.99	1788.88	1737.85
650	6.5	429.337	471.63	407.62	425.822	336.211	419.237	774.593	564.237	334.67	401.892	566.312	448.772	358.221	308.419			650	6.5	2341.22	2686.96	1961.64	2689.33	1831.66	2838.01	1779.75	1409.62	1758.07	1363.15	1808.49
651	6.51	428.457	474.925	413.959	424.111	335.347	419.645	770.458	561.784	335.158	397.426	565.403	446.076	363.051	310.642			651	6.51	2505.35	2669.22	1986.35	2972.37	1970.64	2739.07	1626.12	1482.9	1871.01	1702.5	1644.96
652	6.52	433.558	476.769	408.07	420.851	337.203	419.072	770.966	562.78	335.28	400.06	571.979	451.005	362.708	310.04			652	6.52	2381.66	2586.28	1879.51	2785.99	1887.42	2758.03	1712.94	1416.77	1937.74	1506.44	1740.13
653	6.53	429.44	474.849	406.065	419.745	337.622	423.884	761.606	543.449	338.259	402.694	568.189	447.536	364.968	310.344			653	6.53	2539.42	2897.41	2196.24	3140.66	1906.48	2832.69	1685.82	1490.26	1975.4	1493.82	1771.89
654	6.54	433.01	479.577	406.075	412.954	332.069	419.584	758.275	547.881	340.636	396.021	562.618	443.104	358.863	308.777			654	6.54	2555.92	2940.02	2246.97	3216.24	2037.09	2948.23	1820.37	1595.94	2027.22	1669.12	1850.28
655	6.55	427.851	475.675	401.603	414.524	334.761	421.122	758.114	537.212	341.256	396.906	560.928	440.411	360.675	307.354			655	6.55	2208.03	2544.91	1847.55	2384.39	1711.45	2819.18	1632.04	1400.63	1725.08	1178.95	1715.34
656	6.56	424.483	471.286	403.188	411.663	336.877	420.058	740.441	537.801	344.619	400.001	561.772	444.419	366.297	309.418			656	6.56	2392.4	2759.66	2172.26	2975.92	1944.86	2819.31	1714.5	1560.79	2036.41	1821.11	1790.96
657	6.57	440.812	480.538	402.887	416.224	342.273	421.214	753.051	536.657	343.572	399.549	571.027	440.124	369.21	307.227			657	6.57	2136.48	2439.18	1744.93	2504.58	1573.82	2836.12	1623.84	1508.46	1969.73	1477.12	1697.83
658	6.58	435.906	476.397	409.053	415.288	335.789	418.286	726.53	529.462	346.627	398.953	563.183	442.292	360.648	309.047			658	6.58	2403.17	2816.22	2110.16	2708.22	1945.49	2943.48	1741.11	1613.12	1973.67	1456.44	1872.2
659	6.59	425.733	478.524	405.647	410.43	336.487	410.788	721.623	521.627	341.695	397.957	563.012	442.056	360.348	305.255			659	6.59	2389.77	2865.24	2161.78	3134.32	2012.54	2873.59	1634.85	1726.78	2088.39	1795.32	1774.14
660	6.6	433.274	473.18	401.812	403.038	334.32	405.15	707.585	524.818	345.634	398.076	565.826	440.402	362.738	307.54			660	6.6	2403.96	2756.27	2018.61	3105.68	1859.74	2900.54	1715.71	1587.27	1996.18	1726.05	1876.88
661	6.61	432.743	476.531	397.154	403.62	339.038	412.478	725.394	517.932	347.406	401.788	560.947	442.962	360.85	302.308			661	6.61	2146.16	2524.78	1761.87	2345.56	1654.62	2821.44	1586.76	1519.21	1719.73	1238.78	1750.67
662	6.62	432.079	483.163	396.7	407.216	331.334	405.242	710.297	508.953	352.353	401.294	559.228	442.832	363.571	309.43			662	6.62	2360.81	2788.47	2164.1	3099.09	1957.49	2799.61	1592.5	1610.97	1974.89	1804.8	1714.66
663	6.63	428.983	474.909	403.757	409.834	334.341	409.247	703.424	514.148	353.169	397.136	559.375	443.518	359.132	306.298			663	6.63	2328.24	2634.37	1936.2	2727.84	1679.19	2752.73	1514.15	1452.8	1889.24	1544.15	1683.74
664	6.64	436.041	471.851	400.832	402.531	336.842	407.952	732.712	519.784	349.353	400.259	564.026	440.586	361.817	304.822			664	6.64	2396.21	2834.66	2144.93	2868.86	1950.94	2846.83	1643	1615.25	2074.75	1793.43	1848.15
665	6.65	431.094	477.37	392.226	409.474	330.539	413.309	724.78	528.881	348.205	398.654	567.116	440.526	361.849	309.364			665	6.65	2439.07	2773.17	2300.54	3357.13	2052.47	2798.73	1561.24	1580.98	2005.94	1719.21	1724.72
666	6.66	432.993	472.882	394.349	413.695	331.273	407.078	734.758	539.479	347.173	402.132	559.308	444.214	359.33	303.77			666	6.66	2064.43	2415.85	1738.26	2352.37	1538.25	2664.89	1518.02	1424.13	1792.42	1391.59	1697.77
667	6.67	429.269	470.462	394.587	408.877	335.7	414.877	751.657	540.021	349.791	399.684	560.696	440.175	362.917	308.113			667	6.67	2191.65	2704.33	2028.95	2814.81	1884.37	2758.84	1559.27	1563.83	2036.18	1581.75	1769.24
668	6.68	425.151	460.409	398.19	410.673	340.603	412.939	797.153	549.462	352.073	396.516	559.479	440.893	359.561	306.4			668	6.68	2326.98	2856.7	2152.57	3029.78	2038.49	2792.56	1604.79	1623.55	2059.18	1854.74	1754.8
669	6.69	433.486	473.767	397.925	404.262	337.37	415.566	819.186	580.153	351.777	393.87	558.027	435.045	361.939	303.267			669	6.69	2108.12	2544.49	1770.94	2392.59	1571.63	2735.45	1497.25	1449.09	1739.21	1318.57	1650.11
670	6.7	428.13	470.264	388.236	406.825	331.036	410.747	843.267	601.203	358.772	392.12	555.458	429.749	360.036	304.257			670	6.7	2233.5	2785.81	2146.95	3105.3	1879.08	2761.66	1556.7	1508.64	2074.97	1697.43	1722.55
671	6.71	436.123	473.305	394.714	411.219	336.139	419.17	884.877	613.932	354.728	396.518	557.021	435.507	356.268	307.406			671	6.71	2228.7	2651.53	2088.34	3169.04	1755.63	2738.84	1512.39	1446.37	1904.1	1621.46	1653.58
672	6.72	428.034	469.502	391.298	416.13	340.375	421.686	928.504	651.814	363.577	393.244	561.506	434.137	363.855	306.146			672	6.72	2331.27	2814.18	2154.18	2890.03	1968.03	2830.04	1612.9	1564.17	2000.06	1365.54	1765.27
673	6.73	437.226	466.745	395.466	420.916	341.895	425.188	976.521	691.953	368.634	397.333	567.074	437.471	364.658	306.906			673	6.73	2179.67	2693.32	2003.48	2860.35	1875.59	2842.29	1546.35	1477	1882.8	1383.48	1760.83
674	6.74	434.224	473.315	390.51	426.788	344.278	429.966	1011.87	701.038	368.25	395.646	565.332	432.326	362.737	306.811			674	6.74	2342.35	2835.75	2197.02	2909.89	1919.69	2796.06	1505.25	1571.98	2032.58	1965.15	1669.07
675	6.75	423.445	464.666	387.572	413.394	335.169	427.652	1031.69	712.945	367.095	394.695	547.841	436.061	360.129	308.02			675	6.75	2095.06	2599.47	1883.14	2399.17	1551.36	2851.07	1488.33	1404.29	1924.72	1404.2	1811.82
676	6.76	429.757	464.262	385.707	421.5	344.388	432.653	1050.69	722.297	366.4	395.6	555.532	431.336	355.806	302.401			676	6.76	2240.03	2808.89	2329.01	2929.17	1870.32	2860.23	1570.64	1525.29	2041.28	1768.55	1832.13
677	6.77	432.548	466.899	393.111	415.793	336.797	434.916	1063.5	735.72	371.397	394.455	557.906	430.013	358.864	300.324			677	6.77	2266.61	2824.03	2311.18	2762.81	1919.8	2843.49	1544	1579.19	2029.24	1583.44	1782.15
678	6.78	426.933	457.661	388.07	417.154	339.844	430.822	1054.8	721.924	364.811	389.566	558.467	426.419	359.37	308.902			678	6.78	2335.91	2836.69	2279.6	3068.71	1980.4	2725.03	1539.89	1541.29	1937.2	1894.66	1655.73
679	6.79	435.476	463.661	387.868	415.901	343.605	434.348	1042.61	734.53	373.211	398.104	548.776	432.252	362.424	303.801			679	6.79	2067.1	2553.62	1890.62	2639.66	1664.59	2637.39	1458.36	1453.91	1969.32	1594.64	1632.74
680	6.8	435.856	465.05	393.87	420.038	344.636	437.892	1043.38	725.242	377.27	398.415	555.107	429.211	361.081	307.8			680	6.8	2307.49	2830.49	2212.71	3048.19	1944.18	2772.79	1528.18	1585.17	2095.87	1820.47	1718.93
681	6.81	432.933	465.637	387.197	415.036	341.078	428.7	1016.83	710.725	371.973	393.767	547.425	425.054	359.225	308.167			681	6.81	2179.85	2679.78	2012.39	2862.03	1868.76	2864.82	1496.8	1576.22	2074.36	1681.85	1799.68
682	6.82	437.642	461.663	388.322	417.26	346.695	432.038	1022.82	699.169	370.48	393.267	555.596	426.717	362.026	305.098			682	6.82	2189.18	2629.51	2003.83	2943.32	1929.37	2641.21	1415.28	1512.82	1933.03	1711.57	1634.31
683	6.83	443.697	467.505	390.219	418.745	344.02	432.116	1011.94	712.784	375.672	397.637	552.75	426.301	362.902	312.194			683	6.83	2321.61	2801.71	2235.55	3394.06	2087.62	2880.58	1592.02	1662.27	2063.04	1870.13	1817.86
684	6.84	438.781	467.096	390.719	423.207	349.392	437.73	1031.27	713.237	377.017	404.593	553.044	435.298	367.283	313.227			684	6.84	2055.62	2579.24	1891.87	2818.46	1650.7	2649.19	1456.72	1380.88	1842.68	1484.87	1638.11
685	6.85	437.276	463.334	386.034	417.423	337.956	424.561	1024.7	714.275	376.839	396.994	542.055	429.249	359.179	311.368			685	6.85	2209.43	2802.86	2139.76	3162.75	1922.7	2736.95	1512.74	1618.91	2087.94	1945.32	1702
686	6.86	440.149	463.197	390.308	415.921	349.867	436.283	1025.11	705.746	375.581	392.574	546.534	427.467	365.404	306.288			686	6.86	2129.52	2642.24	1940.06	2826.33	1699.45	2616.72	1433.72	1508.12	1927.87	1645.59	1625.24
687	6.87	441.909	464.774	387.288	413.769	343.913	430.17	1042.06	704.407	371.73	401.839	556.994	432.838	361.632	308.268			687	6.87	2204.28	2790.18	2117.38	3056.65	1939.4	2638.51	1463.54	1659.33	2135.65	1940.6	1673.54
688	6.88	441.637	463.562	392.863	416.82	346.186	431.28	1018.65	712.326	376.359	413.092	565.864	439.888	362.713	309.319			688	6.88	2158.58	2614.99	1999.74	2970.01	1808.14	2693.29	1480.85	1554.43	1973.58	1742.09	1727.72
689	6.89	442.856	469.084	392.466	415.286	338.305	427.967	1040.78	702.589	374.159	473.429	595.295	451.499	363.7	314.32			689	6.89	2356.22	2838.55	2072.18	2893.99	1895.79	2755.48	1556.44	1665.88	2057.66	1688.86	1804.54
690	6.9	447.397	467.075	392.656	425.904	346.559	436.473	1030.5	702.818	377.069	501.77	631.344	474.955	367.707	309.717			690	6.9	2205.01	2477.57	1780.69	2640.84	1713.22	2538.72	1407.17	1452.84	1829.96	1525.99	1567.95
691	6.91	449.435	469.697	391.728	421.868	345.003	432.298	1006.84	710.763	379.959	490.17	668.023	503.832	368.059	309.417			691	6.91	2281.9	2760.48	2071.87	3210.76	1847.69	2768.21	1535.88	1670.76	2113.17	2017.61	1710.69
692	6.92	446.769	479.06	391.072	422.913	347.305	435.195	1024.62	695.936	375.1	481.346	706.697	521.751	367.085	314.029			692	6.92	2035.3	2540.68	1840.27	2630.29	1652.48	2651.42	1482.31	1574.71	1858.36	1371.47	1646.02
693	6.93	454.635	476.536	425.368	486.959	348.798	441.283	1044.66	720.699	380.612	476.641	730.23	528.712	373.743	311.615			693	6.93	2284.86	2781.77	2119.33	3020.53	1870.72	2598.14	1502.62	1657.32	2109.09	2064.38	1639.76
694	6.94	450.894	536.481	1311.22	1630.69	355.163	461.688	1214.44	809.835	384.355	464.674	737.267	523.572	369.784	312.522			694	6.94	2441.56	2880.32	2236.95	3195.73	2005.8	2681.78	1474.45	1724.48	2079.12	2069.16	1698.46
695	6.95	462.096	554.748	1342.12	1631.8	362.098	502.188	1382.86	931.691	401.439	463.529	749.388	534.765	376.04	320.964			695	6.95	2047.06	2570.7	1894.13	2739.64	1710.93	2523.01	1415.97	1655.11	1887.49	1508.35	1610.86
696	6.96	463.166	552.344	1319.13	1628.48	401.697	892.277	1443.44	954.051	405.492	449.278	730.074	529.708	371.615	317.223			696	6.96	2343.75	2860.48	2183.78	3183.47	2030.95	2726.1	1468.11	1709.8	2081.3	1964.82	1752.16
697	6.97	468.296	562.154	1322.46	1631.18	462.556	896.394	1473.79	996.407	416.131	444.055	725.648	523.194	378.512	322.275			697	6.97	2313.8	2857.74	2108.8	3120.84	1994.11	2703.02	1530.77	1692.41	2095.27	1856.88	1801.92
698	6.98	484.62	582.055	1330.63	1642.24	589.139	889.534	1499.88	1015.56	429.805	441.044	714.055	533.071	375.592	318.319			698	6.98	2219.36	2716.88	1969.32	2878.52	1738.28	2663.23	1473.59	1611.75	1981.39	1757.34	1720.97
699	6.99	498.894	582.329	1339.22	1638.75	624.633	864.638	1488.02	1021.42	437.247	442.179	712.94	522.645	387.801	321.564			699	6.99	2398.04	2988.74	2197.8	2968.34	2047.43	2777.1	1559.88	1759.35	2165.32	2138.39	1797.26
700	7	514.832	626.312	1328.2	1641.84	611.556	851.7	1485.71	1008.3	431.791	436.324	700.734	511.763	380.683	322.064			700	7	2191.7	2778.51	2109.35	2999.6	1855.83	2711.44	1492.64	1586.26	1999.65	2097.07	1702.64
701	7.01	529.829	635.899	1328.21	1626.94	578.414	814.739	1442.64	999.797	431.973	440.788	695.092	509.233	384.322	324.776			701	7.01	2346.59	2861.3	2192.9	3280.03	2058.5	2693.2	1475.83	1731.16	2112.28	2064.13	1771.44
702	7.02	530.226	666.195	1312.7	1636.28	564.925	790.323	1458.56	957.428	426.923	433.566	694.339	510.63	384.086	324.581			702	7.02	2403.24	2898	2225.86	3304.47	1991.39	2684.24	1485.76	1735.97	2067.64	2060.6	1693.36
703	7.03	553.219	653.084	1310.83	1583.98	536.777	740.534	1435.16	959.585	423.237	432.706	691.751	500.265	376.629	326.311			703	7.03	2093.66	2716.92	2061.2	2835.53	1773.88	2701.75	1573.2	1661.51	2016.53	1562.98	1766.3
704	7.04	542.202	663.166	1293.07	1571.29	506.705	703.883	1389.94	936.564	423.053	426.42	691.047	491.263	374.364	324.112			704	7.04	2138.95	2613.88	1947.09	3207.37	1873.23	2563.03	1419.38	1619	1953.18	1782.01	1623.55
705	7.05	549.108	663.541	1293.95	1569.33	484.491	666.094	1388.19	915.203	419.242	427.507	699.315	494.279	374.343	323.975			705	7.05	2270.42	2732.35	2063.42	3118.49	1969.36	2707.83	1556.37	1666.55	2088.2	1711.23	1815.76
706	7.06	540.861	653.087	1250.4	1524.5	461.545	631.08	1335.48	883.555	412.245	420.77	688.298	493.466	375.238	318.023			706	7.06	2164.35	2709	2100.17	3335.68	1808.1	2570.64	1440.28	1656.21	1999.35	1671.35	1636.53
707	7.07	532.74	648.091	1251.71	1514.93	442.68	591.453	1285.25	868.792	409.938	422.426	679.718	491.123	370.228	318.946			707	7.07	2253.6	2767.04	2137	3123.19	1903.83	2606.09	1555.51	1690.05	2071.92	1696.79	1750.2
708	7.08	531.281	622.983	1194.68	1465.96	418.048	559.231	1234.98	815.157	406.611	423.555	671.259	480.743	367.539	314.885			708	7.08	2252.47	2832.23	2342.4	3331.95	1990.03	2571.32	1373.27	1716.22	2046.36	1953.16	1621.34
709	7.09	520.663	610.406	1195.04	1425.68	403.191	536.016	1214.6	811.051	405.841	417.588	669.939	483.691	367.266	316.632			709	7.09	2143.09	2673.9	2029.83	2783.86	1797.94	2583.53	1494.48	1661.55	1987.4	1563.5	1704.69
710	7.1	502.947	609.755	1128.71	1350.63	380.308	509.055	1166.2	767.093	391.842	420.188	657.941	480.284	361.87	319.337			710	7.1	2237.68	2706.72	2049.77	3044.62	1735.15	2555.16	1394.74	1667.24	2027.03	1797.43	1602.35
711	7.11	518.555	597.406	1082.17	1302.22	371.12	505.245	1107.62	743.657	392.727	419.903	653.199	483.189	361.974	317.18			711	7.11	2333.36	2766.15	2113.26	3045.58	1845.28	2625.91	1481.47	1762.48	2137.32	2017.18	1692.55
712	7.12	497.827	577.154	1038.66	1232.2	364.294	491.27	1064.78	718.682	383.484	408.718	660.757	477.45	364.578	313.086			712	7.12	2222.78	2680.1	2014.23	2918.23	1743.9	2581.67	1444.51	1554.11	1925.61	1613.32	1588.84
713	7.13	496.938	571.577	1004.49	1192.38	362.581	478.239	1022.42	695.148	377.087	414.928	648.279	479.721	365.379	314.663			713	7.13	2409.24	2862.43	2390.74	3220.55	2038.64	2713.73	1550.01	1715.93	2166.8	1999.95	1713.94
714	7.14	488.286	557.779	953.651	1116.65	354.208	470.173	966.864	636.712	376.575	414.661	645.924	472.587	361.509	312.134			714	7.14	2130.3	2598.6	1929.83	2767.66	1726.45	2578.81	1437.48	1597.44	1881.32	1429.98	1629.05
715	7.15	483.454	545.685	913.166	1060.07	354.631	456.709	927.153	627.419	370.761	408.696	633.252	467.449	361.887	309.131			715	7.15	2444.38	2845.53	2314.14	3327.04	2109.81	2623.61	1493.19	1762.82	2117.65	1972.37	1727.47
716	7.16	489.512	539.019	864.923	1004.21	349.325	458.441	870.114	591.085	379.461	407.831	629.618	463.452	362.365	313.304			716	7.16	2079.83	2503.81	1855.21	2593.9	1589.74	2515.99	1389.76	1537.64	1803.24	1449.73	1617.01
717	7.17	474.459	539.036	816.257	939.346	343.35	437.188	841.081	574.28	373.183	401.156	614.564	452.467	358.091	311.505			717	7.17	2429.98	2869.82	2279.29	3184.32	2013.59	2679.09	1572.3	1758.93	2188.93	1853.36	1700.99
718	7.18	479.428	531.856	774.303	893.483	346.319	443.905	832.318	571.487	368.422	406.975	613.51	454.727	358.838	311.273			718	7.18	2251.81	2826.84	2064.07	2867.11	1869.98	2585.67	1473.83	1633.31	1988.41	1537.12	1660
719	7.19	475.464	517.611	733.772	845.512	344.752	435.073	797.881	545.411	369.058	405.365	612.729	452.868	355.934	308.113			719	7.19	2230.45	2715.24	1975.07	3136.72	1942.5	2438.87	1446.11	1633.7	2048.86	1888.21	1633.16
720	7.2	471.738	513.07	705.401	795.8	339.564	437.133	774.661	532.962	373.394	410.626	604.261	447.727	360.953	310.141			720	7.2	2292.46	2825.99	2101.87	3017.95	1967.23	2615.57	1513.08	1732.24	2089.68	1760.35	1721.98
721	7.21	471.589	518.233	685.998	764.397	342.073	428.941	771.11	523.508	372.812	406.515	606.286	450.357	359.033	311.542			721	7.21	2067.45	2588.37	1846.04	2685.42	1671.17	2440.89	1440.22	1520.67	1871.19	1415.68	1612.37
722	7.22	463.046	507.57	641.101	713.175	333.948	422.663	755.419	509.458	371.395	398.553	592.631	443.739	358.935	309.716			722	7.22	2409.37	2930.47	2214.54	3172.01	1975.81	2551.27	1467.73	1687.55	2060.61	1994.43	1693.32
723	7.23	466.954	501.906	610.418	687.094	338.302	425.414	748.284	505.614	374.052	403.346	595.805	433.815	356.156	307.852			723	7.23	2240.71	2789.86	2111.73	3143.47	1929.66	2522.33	1544.83	1608.36	2091.13	2172.72	1689.49
724	7.24	464.029	500.219	592.772	652.543	333.039	417.861	736.631	512.127	373.811	407.246	589.539	439.062	354.002	307.131			724	7.24	2274.14	2930.5	2081.36	2890.64	1886.57	2521.58	1489.95	1639.8	1984.07	1659.96	1624.94
725	7.25	457.344	496.692	567.103	629.534	331.444	410.791	745.148	503.78	375.059	401.453	591.408	429.625	360.267	306.04			725	7.25	2439.32	2949.34	2213.66	3368.33	2083.71	2563.81	1504.75	1709.48	2146.27	2093.47	1708.48
726	7.26	455.31	492.041	531.632	590.793	330.53	407.391	738.835	504.775	374.741	397.04	593.653	435.007	351.147	306.156			726	7.26	2105.94	2638.38	1925.53	2853.32	1714.36	2486.34	1444.87	1487.23	1791.28	1440.68	1597.49
727	7.27	459.469	498.851	531.909	578.026	330.866	410.112	731.669	498.403	377.833	396.512	597.646	430.328	356.082	306.1			727	7.27	2411.52	3040.61	2394.55	3270.72	2045.3	2550.59	1497.14	1688.22	2122.81	1983.9	1682.3
728	7.28	454.582	488.555	504.639	556.099	324.934	409.473	734.047	503.305	379.78	394.888	594.212	426.429	358.042	307.245			728	7.28	2101.03	2696.74	1962.41	2708.07	1652.82	2419.08	1442.23	1531.87	1803.12	1394.05	1551.53
729	7.29	449.834	483.716	489.769	543.132	329.133	404.666	738.364	501.945	382.677	394.812	591.688	427.365	352.884	306.043			729	7.29	2405.03	2960.11	2333.8	3259.88	2025.38	2595.86	1549.58	1693.98	2110.42	1927.41	1677.32
730	7.3	445.865	484.575	473.981	518.56	329.77	396.234	730.254	509.441	381.7	395.06	594.998	430.483	350.078	307.903			730	7.3	2095.31	2688.37	1928.29	2838.15	1728.66	2475.1	1495.07	1561.64	1903.63	1375.09	1615.06
731	7.31	458.529	493.079	476.01	516.587	329.744	401.087	730.869	517.403	385.237	397.42	593.415	422.898	348.772	307.346			731	7.31	2277.29	2848.46	2186.32	3156.66	1934.38	2590.08	1555.81	1605.53	2039.35	1972.85	1676.99
732	7.32	455.769	477.178	459.572	505.209	328.934	396.17	752.322	507.047	383.27	394.044	592.441	418.865	351.17	306.23			732	7.32	2233.01	2865.44	2232.03	3114.34	1955.73	2507.73	1503.11	1608.45	1971.16	1498.4	1655.4
733	7.33	442.829	471.147	456.377	495.389	328.05	392.906	762.903	520.178	381.477	392.638	580.942	420.779	351.657	307.778			733	7.33	2419.37	2960.34	2402.85	3408.62	2006.73	2514.81	1497.82	1692.88	2206.06	1946.97	1641.05
734	7.34	455.538	476.81	445.846	478.026	327.303	392.683	763.547	520.559	389.794	394.93	581.663	425.61	350.374	307.48			734	7.34	2129.53	2688.93	2005.29	2702.24	1682.15	2465.59	1453.14	1509.19	1858.57	1445.39	1597.75
735	7.35	448.935	472.611	443.368	473.529	332.031	389.355	768.818	512.419	389.334	392.223	574.946	422.411	353.49	305.455			735	7.35	2321.67	2972.27	2323.41	3201.42	1951.89	2583.18	1527.11	1697.17	2141.31	1951.52	1687.88
736	7.36	454.954	468.062	434.06	463.13	327.225	387.42	787.941	507.487	389.658	392.491	573.478	419.87	346.396	303.962			736	7.36	2385.91	2937.15	2291.25	3247.55	2045.87	2532.51	1528.12	1654.51	1907.05	1451.97	1655.77
737	7.37	445.452	471.377	432.502	457.74	327.578	384.584	787.229	520.081	381.753	393.881	568.174	419.222	349.336	307.376			737	7.37	2219.02	2768.79	2091.58	2939.56	1777.11	2463.97	1491.99	1566.64	1962	1586.11	1604.48
738	7.38	452.053	462.137	418.577	461.938	327.434	387.672	796.102	525.945	386.055	390.033	566.125	418.181	348.914	304.261			738	7.38	2289.12	2777.52	2175.52	3042.4	1844.77	2518.2	1490.92	1695.96	2119.2	1895.06	1650.69
739	7.39	445.255	469.358	416.387	449.788	327.778	386.769	801.678	523.924	395.014	393.983	558.038	416.194	347.963	302.505			739	7.39	2448.19	3000.11	2318.19	3356.02	2073.86	2590.49	1534.88	1696.14	2112.29	1856.43	1719.86
740	7.4	452.269	467.673	416.25	447.053	325.428	379.478	811.102	519.648	394.805	394.075	562.61	418.713	353.658	301.806			740	7.4	2209.97	2773.12	2114.58	3179.01	1967.42	2420.58	1470.37	1575.66	1957.9	1682.72	1595.76
741	7.41	438.962	462.724	421.293	444.339	327.188	382.661	802.864	543.695	389.714	385.98	550.271	416.637	352.642	301.191			741	7.41	2177.26	2720.91	2083.17	2936.81	1844.61	2479.14	1509.71	1648.28	1984.37	1530.61	1635.4
742	7.42	447.875	470.353	415.014	444.762	322.544	380.702	808.678	541.229	396.686	396.348	558.529	419.684	354.525	307.513			742	7.42	2276.58	2834.2	2327.4	3188.59	1991.79	2460.85	1511.87	1598.15	1909.16	1599.9	1648.01
743	7.43	454.269	465.457	418.625	435.731	324.602	383.998	809.746	529.195	388.802	394.053	556.837	419.12	351.297	304.596			743	7.43	2277.54	2753.01	2226.94	3131.2	1924.05	2517.85	1537.06	1656.64	2068.27	1678.33	1646.91
744	7.44	449.409	464.178	407.56	437.762	321.741	375.712	816.847	535.436	395.006	394.374	555.631	420.422	351.094	303.308			744	7.44	2384.2	2870.52	2288.22	3360.31	2038.81	2459.73	1494.94	1696.71	1971.16	1971.14	1634.73
745	7.45	446.45	467.346	406.534	441.519	327.056	383.227	829.475	539.627	395.677	388.059	549.278	415.941	351.412	303.626			745	7.45	2510.91	2785.98	2088.59	2963.94	1779.15	2456.08	1459.92	1611.66	1865.68	1652.55	1625.07
746	7.46	445.144	458.512	407.454	426.767	323.264	380.35	813.949	545.839	392.014	386.756	550.917	413.928	346.065	302.831			746	7.46	2498.01	2979.18	2215.23	3061.37	1974.1	2535.54	1586.12	1705.45	2035.94	1721.75	1690.94
747	7.47	447.32	459.188	412.053	443.209	329.478	382.302	825.915	545.064	395.155	393.743	543.381	420.836	351.99	307.326			747	7.47	2282.46	2814.58	2049.17	2891.79	1811.26	2310.17	1386.31	1607.68	1964.23	1600.07	1490.2
748	7.48	445.589	465.529	395.76	424.147	325.783	370.83	827.614	547.856	393.569	391.907	537.118	413.776	348.941	305.763			748	7.48	2362.81	2906.52	2232.69	3214.52	2066.98	2635.01	1578.95	1746.3	2147.97	1750.03	1765.19
749	7.49	442.418	459.195	405.599	436.731	324.216	378.75	835.831	555.475	394.191	388.599	537.203	412.724	352.809	300.869			749	7.49	2153.75	2720.22	1985.6	2947.87	1697.59	2322.54	1377.05	1583.39	1882.6	1587.65	1503.95
750	7.5	444.844	458.774	402.327	427.346	323.811	369.172	851.271	579.369	405.409	386.835	536.83	411.282	346.547	303.815			750	7.5	2348.7	2900.19	2261.56	3210.78	1930.21	2502.67	1560.75	1728.8	2058.76	1674.96	1704.06
751	7.51	445.226	458.428	398.861	430.663	326.98	377.527	948.203	632.911	402.962	392.099	534.928	419.602	355.875	304.762			751	7.51	2313.03	2780.29	2088.15	3059.47	1714.67	2466.71	1470.86	1649.13	1972.72	1726.52	1582.42
752	7.52	444.147	454.728	403.793	436.688	334.973	376.086	1080.48	712.085	417.598	396.098	540.672	408.646	358.485	309.805			752	7.52	2339.43	2844.34	2175.27	3191.33	1957.97	2583.87	1547.06	1677.73	1944.56	1554.84	1699.14
753	7.53	442.743	461.404	403.659	445.471	339.566	378.112	1256.97	792.797	429.35	396.446	542.386	415.292	380.664	312.685			753	7.53	2479.51	2984.16	2255.51	3367.2	1992.58	2529.49	1539.04	1733.05	2010.87	1736.2	1644.73
754	7.54	451.882	460.32	397.942	450.625	340.327	392.659	1311.17	844.568	427.481	392.63	544.814	417.283	382.142	310.5			754	7.54	2218.78	2756.21	2035.93	3168.88	1886.62	2291.65	1462.27	1575.01	1881.1	1575.18	1498.31
755	7.55	449.724	463.731	399.613	447.361	345.055	396.314	1310.55	863.203	432.433	395.175	542.697	418.317	377.788	310.734			755	7.55	2330.57	2855.88	2124.11	3183.52	1957.23	2416.11	1498.96	1718.7	2030.94	1912.02	1565.18
756	7.56	455.094	457.995	402.445	452.031	348.469	406.748	1309.51	843.89	436.673	456.779	546.478	424.723	378.616	311.683			756	7.56	2145.53	2769.7	2003.39	2937.46	1743.45	2352.03	1459.96	1589.75	1816.1	1483.21	1548.16
757	7.57	457.565	454.296	404.969	442.812	354.605	412.334	1283.36	818.301	431.288	460.803	546.509	419.034	391.49	317.897			757	7.57	2295.83	2915.75	2168.63	3114.53	1913.83	2438.4	1452.75	1737.21	2008.37	1828.63	1568.53
758	7.58	458.663	462.755	403.459	454.175	396.28	425.345	1288.57	845.919	442.552	459.539	551.326	426.69	389.711	310.808			758	7.58	2158.08	2834.84	2127.55	3151.91	1866.58	2521.51	1590.02	1676.41	1982.88	1626.9	1691.41
759	7.59	458.945	459.175	401.796	448.815	576.455	451.337	1273.85	829.636	436.627	453.37	543.371	428.917	391.793	315.58			759	7.59	2196.08	2796.56	2014.37	3187.36	1819.48	2400.59	1485.79	1671.83	2008.24	1847.87	1578.93
760	7.6	468.981	469.171	409.168	445.976	587.43	493.663	1286.8	833.441	442.147	456.737	545.594	428.471	406.097	320.491			760	7.6	2234.43	2818.83	2045.74	3098.27	1934.93	2549.01	1625.41	1708.72	1929.47	1427.62	1690.06
761	7.61	476.115	468.387	408.438	452.351	574.252	599.283	1263.86	841.11	439.462	458.988	554.457	423.744	423.565	323.366			761	7.61	2181.81	2777.32	2003.85	3068.94	1891.9	2363.75	1426.58	1641.51	2001.07	1769.14	1485.94
762	7.62	478.94	476.01	404.618	456.57	548.486	784.217	1287.06	855.631	442.203	456.955	549.373	428.517	461.707	335.993			762	7.62	2352.53	2863.63	2130.18	3228.27	1898.65	2543.76	1602.35	1745.22	2103.76	1935.34	1637.71
763	7.63	479.877	471.844	409.486	460.257	548.836	814.753	1286.61	842.254	443.562	458.651	558.525	431.903	583.702	339.551			763	7.63	2436.5	2964.62	2187.7	3323.54	2000.12	2569.74	1564.48	1676.48	1907.01	1754.6	1645.1
764	7.64	485.558	463.803	413.089	454.906	531.444	779.902	1268.99	826.216	440.072	449.173	562.92	422.5	680.381	338.138			764	7.64	2091.03	2658.24	1867.72	2905.8	1700.76	2360.86	1503.71	1613.35	1758.22	1394.02	1500.98
765	7.65	492.531	469.822	406.853	454.108	524.85	759.758	1268.01	836.093	440.781	454.784	563.328	425.316	675.81	361.197			765	7.65	2373.47	2866.34	2109.22	3133.3	1885.94	2471.58	1517.38	1746.88	2070.12	1950.23	1538.32
766	7.66	500.62	475.543	418.627	457.438	524.089	722.559	1230.9	824.784	442.641	445.548	569.68	426.039	641.712	426.995			766	7.66	2098.37	2586.59	1826.35	2982.14	1812.38	2315.38	1528.1	1639.3	1835.99	1504.51	1501.96
767	7.67	503.897	466.031	416.863	465.868	510.959	698.805	1248.84	846.038	449.347	446.347	578.429	422.266	608.335	487.776			767	7.67	2346.92	2832.25	1970.21	3139.92	1830.91	2518.6	1549.34	1747.3	2046.89	1882.6	1572.03
768	7.68	499.861	474.632	407.923	452.464	507.411	679.647	1228.28	821.377	445.975	435.594	566.255	425.233	581.195	490.826			768	7.68	2269.18	2768.22	1999.38	3146.96	1806.57	2392.41	1531.18	1688.46	2009.66	2197.64	1527.05
769	7.69	531.805	466.125	410.291	465.332	520.433	687.061	1212.07	822.263	447.203	431.532	566.672	421.817	561.484	472.733			769	7.69	2346.47	2836.32	2020.39	3085.68	1846.5	2386.37	1445.62	1688.21	1863.46	1511.09	1496.02
770	7.7	560.659	463.678	421.272	466.243	528.358	686.061	1217.87	815.271	454.575	433.227	569.605	426.68	550.54	453.332			770	7.7	2433.65	2914.61	2189.83	3423.14	1998	2409.4	1561.93	1770.82	2125.16	2224.25	1544.13
771	7.71	566.014	467.382	412.041	464.887	525.828	691.972	1204.89	798.394	449.92	428.886	567.648	419.947	535.359	428.938			771	7.71	2234.98	2686.45	1942.37	3161.43	1714.98	2359.26	1461.79	1639.66	1881.5	1772.91	1465.76
772	7.72	609.226	474.262	416.389	469.805	524.111	700.013	1190.17	796.691	444.875	427.243	565.225	424.852	538.002	430.256			772	7.72	2411.53	2976.99	2096.42	3363.16	1908.32	2566.24	1618.77	1750.88	2039.29	1718.84	1669.25
773	7.73	651.82	478.327	419.731	470.56	525.144	695.662	1184.79	782.843	446.155	427.759	565.036	421.931	523.978	424.789			773	7.73	2324.92	2820.83	1984.99	3127.83	1745.88	2360.07	1447.81	1632.87	1849.35	1664.68	1448.01
774	7.74	700.103	476.216	422.534	467.459	525.83	677.039	1156.41	766.11	444.752	425.196	564.975	420.243	511.292	418.354			774	7.74	2293.93	2817.59	2108.02	3191.36	1891.27	2537.65	1645.87	1728.73	2013.84	1654.18	1602.7
775	7.75	763.094	479	421.599	466.757	510.831	665.714	1158.1	770.712	435.48	426.728	561.064	422.694	502.429	411.134			775	7.75	2192.57	2677.85	1909.59	3044.45	1673.3	2465.48	1537.12	1633.43	1938.16	1585.7	1523.78
776	7.76	920.368	488.139	421.541	476.072	507.228	654.817	1140.96	773.657	446.766	433.418	567.978	420.902	506.033	407.806			776	7.76	2320.22	2804.9	2040.64	3318.62	1856.6	2560.97	1664.29	1737.93	1994.39	1627.04	1640.05
777	7.77	1068.91	487.192	442.156	506.603	474.78	649.758	1142.22	757.737	436.695	425.701	564.821	418.65	493.213	391.928			777	7.77	2174.67	2695.54	1901.04	3041.07	1634.14	2266.38	1442.41	1615.14	1809.33	1424.65	1354.94
778	7.78	1327.88	522.248	926.209	1189.24	460.967	667.064	1180.32	754.572	437.723	427.924	553.864	415.559	482.083	384.233			778	7.78	2497.69	2885.1	2106.14	3288.28	1913.59	2557.33	1673.63	1748.35	2133.51	1817.96	1642.51
779	7.79	1541.43	542.832	1232.01	1509.55	455.223	652.741	1181.17	759.682	442.595	420.213	553.051	411.79	463.11	373.947			779	7.79	2310.86	2697.29	2019.26	3296.02	1821.18	2497.9	1558.25	1751.93	2090.71	1715.8	1527.66
780	7.8	1625.26	544.156	1210.15	1473.21	451.98	655.469	1167.16	760.542	443.091	419.347	559.479	418.169	465.61	363.393			780	7.8	2140.62	2560.05	1822.77	3113.22	1549.8	2468.38	1590.4	1612.24	1824.28	1339.73	1526.33
781	7.81	1590.09	543.635	1182.63	1422.6	458.889	644.809	1178.23	749.979	449.164	417.619	550.773	417.854	464.375	361.148			781	7.81	2332.66	2728.22	2048.63	3275.59	1763.04	2522.35	1543.94	1701.07	1950.16	1633.42	1533.23
782	7.82	1574.67	543.195	1144.36	1388.16	465	615.956	1143.15	749.593	456.62	413.516	548.824	418.266	462.381	351.015			782	7.82	2421.22	2831.86	2180.82	3322.52	1953.06	2461.43	1553.08	1743.73	2052.09	1630.62	1505.31
783	7.83	1521.99	542.281	1104.7	1333.97	467.275	587.147	1153.64	748.004	451.714	408.543	540.418	415.222	444.374	339.147			783	7.83	2243.37	2711.86	2055.03	3164.79	1741.15	2436.17	1481.48	1660.59	2054.97	1550.17	1445.49
784	7.84	1469.87	532.163	1065.87	1275.48	454.413	561.684	1132.5	731.144	451.202	406.328	548.966	416.358	441.782	334.901			784	7.84	2186.56	2672.39	1989.17	3136.76	1746.44	2460.03	1559.99	1676.99	1947.06	1320.92	1514.99
785	7.85	1419.15	524.111	1025.12	1220.6	431.2	530.761	1106.51	712.335	446.241	409.729	540.523	415.12	428.064	323.837			785	7.85	2343.74	2808.16	2086.81	3297.85	1767.7	2494.31	1533.49	1780.32	2119.51	1730.84	1473.83
786	7.86	1407.09	528.202	974.567	1176.28	414.625	511.539	1100.97	706.513	444.373	403.315	547.418	414.246	411.528	319.284			786	7.86	2192.92	2649.32	1878.95	3088.59	1574.52	2423.78	1515.32	1628	1827.4	1341.36	1386.16
787	7.87	1326.93	521.964	936.651	1119.35	389.494	477.191	1066.69	689.572	447.056	405.245	545.996	409.629	404.502	315.332			787	7.87	2579.97	2932.68	2154.95	3348.73	1814.41	2463.59	1543.07	1717.73	2045.67	1647.02	1517.87
788	7.88	1286.41	521.791	912.56	1069.23	382.197	466.155	1070.25	689.856	457.3	404.782	545.349	416.156	396.124	316.962			788	7.88	2246.14	2689.66	1948.64	3149.2	1593.44	2462.11	1544.77	1644.66	2023.83	1953.12	1470.37
789	7.89	1236	517.087	870.656	1015.69	369.914	453.684	1039.24	670.907	456.503	399.62	535.637	413.456	383.92	312.515			789	7.89	2514.29	2830.01	2136.02	3344.98	1831.63	2459.49	1547.34	1672.62	1853.85	1393.94	1525.66
790	7.9	1199.33	509.305	836.245	980.308	364.538	445.566	1052.72	665.797	457.909	394.267	542.408	413.686	381.342	312.017			790	7.9	2362.32	2779.28	2009.11	3185.44	1680.07	2380.74	1541.44	1727.1	2085.84	2108.14	1476.06
791	7.91	1153.47	502.236	806.738	922.642	353.159	435.195	1013.52	668.64	460.02	392.81	539.488	409.384	371.71	304.763			791	7.91	2194.73	2657.5	1927.26	3008.08	1586.5	2343.42	1535.69	1587.81	1816.15	1396.65	1462.51
792	7.92	1112.71	511.418	751.762	886.615	354.972	438.53	1011.16	659.161	465.745	395.597	541.623	414.124	373.71	306.494			792	7.92	2350.11	2865.39	2179.68	3383.37	1809.57	2407.75	1544.32	1742.76	2080.61	1926.9	1520.04
793	7.93	1066.52	507.012	727.772	849.389	342.717	423.453	1016.75	663.356	468.831	395.357	542.076	412.125	367.832	306.871			793	7.93	2119.84	2622.21	1920.49	3074.17	1478.86	2310.66	1469.27	1580.82	1779.84	1465.98	1451.08
794	7.94	1017.86	498.901	690.87	804.337	349.844	420.695	994.949	639.831	465.448	394.527	526.973	413.134	363.779	302.554			794	7.94	2457.85	2996.84	2194.65	3210.89	1877.73	2420	1555.23	1701.22	2003.21	1692.02	1552.84
795	7.95	996.935	490.195	658.031	768.471	343.872	414.167	977.411	636.873	462.906	389.87	530.76	413.186	364.417	305.455			795	7.95	2353.23	2880.34	2047.14	3152.42	1678.47	2388.69	1515.87	1651.92	1956.56	1668.64	1513.51
796	7.96	965.555	483.998	630.077	733.096	344.25	417.809	967.157	621.962	453.73	390.189	528.17	410.821	367.033	302.733			796	7.96	2227.09	2734.07	1955.99	2991.98	1651.32	2405.71	1524.68	1624.47	1716.89	1322.7	1491.66
797	7.97	934.707	494.562	621.392	693.49	341.856	409.655	957.305	635.11	455.053	393.005	530.241	408.43	361.881	306.044			797	7.97	2521.2	2969.38	2223.49	3366.63	1853.55	2464.31	1579.96	1714.37	1952.2	1577.84	1549.09
798	7.98	899.13	486.339	579.99	662.906	340.078	408.534	930.742	602.928	449.138	382.688	520.862	403.444	355.588	302.942			798	7.98	2267.53	2685.99	1950.13	3043.6	1539.21	2244.76	1429.07	1589.32	1857.46	1471.61	1377.62
799	7.99	874.276	481.421	563.216	641.897	334.941	403.434	944.996	606.424	449.395	392.116	518.68	410.028	360.571	304.815			799	7.99	2446.62	2904.5	2149.64	3283.5	1874.26	2428.67	1560.49	1708.14	2017.41	1645.96	1551.7
800	8	845.399	472.368	542.351	603.389	336.109	405.975	922.877	604.275	448.311	385.07	519.277	405.034	354.792	301.412			800	8	2356.2	2752.09	2078.31	3180.37	1695.01	2395.89	1491.28	1741.08	2054.92	1778.44	1489.06
801	8.01	824.885	468.526	533.623	588.865	336.814	395.77	912.5	583.953	442.737	390.569	520.533	406.249	354.208	300.425			801	8.01	2134.69	2581.36	1854.46	2967.52	1503.88	2250.07	1459.29	1624.27	1846.18	1363.61	1401.39
802	8.02	792.964	470.089	517.019	575.656	330.023	403.078	899.034	591.597	441.519	388.734	521.777	406.852	356.238	301.799			802	8.02	2378.12	2794.81	2136.91	3187.17	1842.65	2409.61	1506.85	1741.47	2011.83	1813.63	1516.35
803	8.03	772.014	471.825	501.257	548.24	334.75	398.277	887.928	572.606	436.52	384.629	527.94	404.909	350.688	302.777			803	8.03	2208.19	2636.3	1855.58	2956.77	1540.52	2249.28	1464.62	1608.66	1853.34	1577.28	1415.9
804	8.04	750.325	471.656	481.805	530.245	333.584	402.131	878.428	574.373	433.358	384.626	530.949	404.325	346.001	297.08			804	8.04	2314.85	2785.68	2033.77	3127.05	1731.85	2380.53	1504.29	1690.73	1964.01	1529.79	1502.8
805	8.05	720.774	468.488	472.553	519.377	332.853	397.564	870.805	570.021	426.242	384.299	529.056	407.151	351.267	299.442			805	8.05	2436.33	2808.34	2086.54	3184	1754.46	2366.04	1549.95	1680.35	2054.91	1990.01	1464.11
806	8.06	701.738	468.356	467.137	506.094	330.186	390.448	869.407	566.411	426.286	387.087	519.05	405.077	350.554	299.735			806	8.06	2161.94	2610.58	1862.17	2846.31	1531.47	2289.7	1495.86	1562.02	1756.06	1352.59	1425.48
807	8.07	668.029	470.625	455.154	488.452	327.422	390.478	850.369	561.025	416.352	384.064	523.365	408.56	347.919	299.98			807	8.07	2571.99	2923.3	2142.83	3081.89	1794.64	2332.4	1569.19	1734.17	2134.41	1663.33	1528.93
808	8.08	656.82	469.084	437.974	478.825	327.589	386.677	839.797	555.809	413.945	383.137	510.82	410.505	348.026	299.115			808	8.08	2364.42	2705.49	1903.61	2924.14	1571.46	2227.97	1443.72	1617.74	1880.5	1609.3	1359.66
809	8.09	639.425	465.099	440.969	482.457	326.38	385.08	844.267	560.606	414.792	384.245	526.939	406.819	346.906	298.873			809	8.09	2446.7	2718.23	2073.28	2984.18	1773.73	2435.39	1615.41	1706.95	1970.02	1620.61	1543.46
810	8.1	617.173	461.964	428.731	460.769	323.477	386.7	801.136	531.119	401.892	386.143	536.871	407.237	343.733	293.371			810	8.1	2398.4	2742.87	1973.34	2932.94	1796.48	2320.23	1515.75	1739.42	2068.21	1623.81	1378.29
811	8.11	605.048	466.543	426.678	463.24	327.656	380.084	819.356	547.229	403.411	386.512	536.42	406.689	346.89	297.683			811	8.11	2294.22	2677.82	1896.25	2799.23	1620.14	2283.19	1552.02	1688.64	2041.11	1669.77	1453.8
812	8.12	587.231	461.185	425.135	457.365	325.595	383.069	818.915	531.835	398.536	387.2	529.142	408.036	342.4	296.143			812	8.12	2140.98	2549.74	1796.72	2640.2	1427.35	2200.05	1445.43	1559.07	1780.06	1283.84	1342.71
813	8.13	571.51	462.428	411.108	447.555	327.661	387.922	795.403	518.873	402.45	383.886	523.475	404.875	343.411	297.328			813	8.13	2387.09	2796.19	2111.2	2924.91	1734.47	2380.73	1622.89	1744.14	2012.7	1724.69	1597.73
814	8.14	555.971	459.812	401.608	444.147	329.594	379.553	792.898	513.428	395.616	383.43	520.663	410.635	342.879	295.211			814	8.14	2186.56	2593.34	1897.44	2648.13	1527.82	2255.29	1435.01	1609.98	1824.85	1329.87	1419.26
815	8.15	537.428	450.192	408.495	439.512	327.547	381.291	788.898	523.453	392.606	378.667	515.847	405.513	341.431	298.837			815	8.15	2296.4	2734.59	1970.14	2765.06	1667.15	2339.22	1559.59	1693.02	1869.78	1310.34	1557.07
816	8.16	533.68	453.971	408.442	432.577	328.025	378.675	765.716	508.297	388.486	385.854	517.847	403.093	346.114	297.1			816	8.16	2461.02	2771.54	2095.28	2904.26	1800.11	2263.4	1480.18	1738.39	1972.05	1910.11	1460.41
817	8.17	540.822	459.784	402.976	445.111	328.75	369.705	793.36	524.28	395.466	384.714	526.39	405.989	338.045	294.392			817	8.17	2321.31	2699.18	1997.56	2776.29	1687.57	2281.52	1565.94	1747.42	2074.26	1706.71	1499.19
818	8.18	515.786	453.382	403.447	430.32	323.23	379.773	775.695	516.364	394.625	386.8	520.688	404.001	345.013	293.668			818	8.18	2323.49	2760.1	2081.83	2787.39	1634.63	2232.69	1456.94	1628.16	1839.93	1479.25	1431.54
819	8.19	516.933	449.375	402.873	434.969	320.592	375.509	781.949	523.5	387.561	386.292	523.816	405.729	343.446	294.885			819	8.19	2287.7	2761.67	2000.79	2699.63	1685.85	2362.94	1591.67	1753.12	1993.29	1441.54	1553.75
820	8.2	500.971	450.32	403.175	430.476	324.527	370.369	816.725	520.797	386.288	378.119	529.777	403.286	341.751	295.853			820	8.2	2481.28	2884.37	2163.57	2928.35	1881.19	2280.59	1525.3	1809.81	2076.61	1714.2	1502.28
821	8.21	507.837	449.553	401.322	446.805	323.105	370.222	890.441	563.678	390.998	381.463	529.022	405.616	344.244	290.695			821	8.21	2151.26	2645.97	1909.27	2641.36	1630.63	2337.44	1634.84	1706.43	1849.44	1358.32	1600.15
822	8.22	514.74	454.228	404.303	461.952	328.877	369.025	963.847	589.271	397.703	383.631	531.224	406.815	343.502	294.096			822	8.22	2404.34	2761.57	2112.97	2823.76	1812.73	2330.95	1522.79	1757.8	1982.39	1664.78	1496.57
823	8.23	527.084	458.389	410.837	470.108	331.419	370.616	1059.34	643.309	404.23	383.422	530.495	407.597	342.888	294.255			823	8.23	2415.74	2742.78	2151.49	3003.61	1940.96	2389.69	1643.42	1816.34	2042.08	1682.54	1630.52
824	8.24	521.623	453.531	414.502	483.868	327.758	372.789	1127.97	672.924	408.577	387.152	539.38	407.803	343.423	297.798			824	8.24	2280.22	2601.86	1910.76	2730.82	1674.45	2150.92	1444.21	1679.91	1906.81	1505.24	1388.52
825	8.25	528.135	458.803	414.726	488.06	328.38	369.531	1153.77	690.61	413.844	381.347	532.79	407.48	342.63	298.123			825	8.25	2375.19	2699.46	1976.44	2715.21	1813.65	2328.03	1628.92	1823.14	2083.9	1749.78	1578.13
826	8.26	525.779	459.964	411.317	479.731	324.45	369.181	1175.11	709.547	419.875	394.853	531.355	411.33	343.569	298.402			826	8.26	2558.12	2765.14	2125.42	2841.47	1928.96	2225.91	1499.63	1776.18	1911.6	1556.89	1463.84
827	8.27	513.219	459.332	410.923	486.546	330.228	373.991	1181.96	709.729	428.4	387.569	536.487	420.572	344.402	301.847			827	8.27	2319.51	2696.27	2009.31	2669.03	1805.33	2331.86	1593.54	1818.79	1968.27	1392.36	1564.57
828	8.28	506.81	457.111	408.409	473.661	331.977	371.562	1166.89	694.445	419.066	388.744	543.075	413.683	342.898	299.384			828	8.28	2465.64	2764.56	2040.44	2717.95	1786.85	2255.74	1491.12	1726.24	1887.3	1473.21	1422.35
829	8.29	507.209	450.849	410.231	480.048	327.492	372.931	1168.12	703.208	420.844	395.141	543.045	420.612	346.143	298.126			829	8.29	2333.8	2810.53	2095.39	2793.08	1918.85	2471.5	1667.39	1776.74	1909.5	1404.46	1629.95
830	8.3	501.418	459.712	413.661	469.7	327.709	370.295	1136.91	698.453	416.82	390.886	541.29	413.387	343.225	299.647			830	8.3	2395.53	2752.24	2092.53	2700.26	1844.96	2373.63	1571.03	1817.74	2048.38	1929.64	1504.93
831	8.31	506.5	456.019	407.591	469.173	325.369	376.217	1141.52	694.742	415.236	390.54	554.04	422.949	348.967	301.5			831	8.31	2130.24	2511.59	1806.37	2420.38	1606.75	2351.43	1647.45	1683.44	1781.72	1431.84	1561.5
832	8.32	506.805	457.197	407.346	471.502	329.8	376.209	1127.51	686.555	414.395	393.074	566.681	425.659	348.609	301.902			832	8.32	2450.84	2801.39	2179.91	2690.91	1921.88	2430.3	1579.21	1834.68	1928.32	1619.9	1579.11
833	8.33	489.37	459.147	404.144	463.257	328.792	371.581	1116.59	683.733	414.716	387.368	562.037	427.357	347.301	302.473			833	8.33	2283.83	2672.68	2005.16	2542.98	1732.12	2358.28	1584.46	1736.45	1995.07	1616.39	1520.42
834	8.34	481.964	444.841	402.334	455.365	328.88	370.989	1087.07	678.403	405.452	393.023	571.398	418.472	348.487	302.516			834	8.34	2342.09	2773.25	2008.15	2504.65	1761.89	2377.91	1562.87	1735.86	1792.49	1305.63	1503.73
835	8.35	476.675	446.647	402.507	449.322	324.861	370.742	1056.5	650.199	400.087	390.096	561.904	424.039	341.154	298.017			835	8.35	2386.25	2706.96	1988.24	2582.44	1792.42	2410.69	1647.5	1807.89	1954.71	1628.48	1526.39
836	8.36	474.594	455.541	400.416	451.413	325.791	368.837	1035.55	651.148	397.697	389.902	568.229	420.438	342.466	300.055			836	8.36	2334.83	2701.78	2055.57	2572.82	1775.21	2359.49	1539.48	1739.47	2027.1	1806.79	1528.64
837	8.37	466.825	444.476	397.594	442.13	326.28	369.334	997.136	628.996	405.027	390.651	564.281	418.853	343.793	297.885			837	8.37	2480.38	2870.47	2113.63	2786.46	1882.82	2436.32	1652.63	1795.61	2056.59	1731.94	1584.19
838	8.38	469.272	449.555	390.618	442.524	326.408	363.278	983.542	616.288	397.312	388.85	566.808	422.781	337.689	295.935			838	8.38	2438.26	2740.9	1956.08	2592.14	1750.83	2331.73	1536.99	1716.36	1942.41	1526.22	1422.7
839	8.39	469.2	450.923	393.096	444.748	326.867	366.044	971.992	609.72	395.464	386.783	564.683	421.11	344.692	299.92			839	8.39	2344.76	2684.94	1944.89	2502.95	1807.36	2411.57	1648.31	1787.57	1854.13	1332.12	1567.45
840	8.4	473.353	441.07	395.736	440.3	327.122	373.617	941.75	600.983	398.134	389.754	564.385	424.931	341.757	296.754			840	8.4	2536.13	2815.09	2102.55	2717.65	1994.27	2364.82	1541.43	1835.18	1979.04	1546.86	1534.63
841	8.41	463.784	452.49	392.204	438.221	326.919	372.413	931.551	595.504	391.747	387.656	573.635	425.031	342.809	298.156			841	8.41	2214.6	2568.01	1852.43	2395.66	1630.08	2361.79	1612.52	1789.13	1787.15	1316.11	1554.57
842	8.42	453.935	444.579	391.791	431.37	323.097	366.119	924.284	587.229	395.577	393.759	571.463	426.135	346.531	300.419			842	8.42	2492.99	2784.7	2115.37	2666.02	1944.29	2412.91	1573.24	1852.32	2041.7	1728.66	1521.94
843	8.43	459.274	458.74	387.457	430.613	325.994	370.778	919.225	576.805	387.883	393.463	569.075	419.32	344.86	296.888			843	8.43	2268.84	2680.14	1898.91	2485.42	1746.47	2293.33	1575.2	1746.02	1840.29	1335.97	1458.38
844	8.44	463.332	450.591	392.769	424.728	326.303	371.181	919.373	594.106	393.4	394.719	571.425	424.441	343.385	295.718			844	8.44	2473.48	2799.76	2022.56	2576.21	1892.82	2265.96	1522.26	1861.26	1960.17	1554.15	1438.23
845	8.45	454.873	454.714	391.315	425.923	324.538	375.111	912.953	582.038	391.781	393.838	571.814	422.629	342.587	298.138			845	8.45	2543.41	2891.48	2119.83	2696.09	1956.44	2381.73	1605.48	1836.14	1948.88	1705.09	1586.44
846	8.46	454.502	454.825	390.089	423.284	328.248	368.536	898.377	586.174	396.736	392.919	566.913	428.039	348.664	293.911			846	8.46	2258.96	2646.43	1874.29	2462.23	1659.31	2220.33	1527.46	1716.57	1881.81	1414.2	1413.14
847	8.47	448.19	448.531	384.844	415.736	323.592	375.32	895.271	575.754	392.763	390.527	562.692	421.877	345.536	296.362			847	8.47	2358.15	2765.12	2078.98	2546.08	1848.71	2445.4	1644.79	1825.65	1940.68	1464.67	1567.15
848	8.48	439.224	456.721	384.541	417.495	324.869	368.227	882.106	562.835	402.962	390.866	557.088	422.207	344.651	296.303			848	8.48	2392	2753.64	2005.23	2539.42	1743.43	2207.94	1477.04	1846.04	1956.3	1775.14	1381.48
849	8.49	449.188	450.688	390.935	422.582	325.245	375.848	893.492	582.394	402.008	393.4	564.7	425.321	345.583	298.228			849	8.49	2455.75	2812.66	2041.44	2638.53	1860.98	2445.37	1626.8	1878.51	2001.58	1535.56	1585.34
850	8.5	447.716	451.63	388.772	413.796	329.833	366.281	865.119	577.953	408.438	390.207	561.945	426.051	342.808	298.219			850	8.5	2226.89	2595.16	1798.09	2349.65	1585.55	2302.79	1568.04	1723.14	1765.45	1293.69	1420.35
851	8.51	443.921	453.106	383.877	416.183	325.125	373.428	857.212	559.648	410.414	394	558.93	425.377	348.732	300.105			851	8.51	2456.71	2819.71	2086.83	2557.86	1773.83	2425.08	1589.74	1897.28	2059.09	1730.96	1610.85
852	8.52	440.938	441.808	390.507	414.769	323.617	372.114	847.915	552.911	408.436	394.581	546.712	415.576	346.808	299.955			852	8.52	2609.39	2916.24	2064.24	2631.32	1773.69	2341.42	1563.36	1877.99	2003.72	1847.48	1520.17
853	8.53	452.728	448.139	382.822	412.19	320.745	380.905	856.708	557.856	411.603	393.245	550.865	422.85	340.955	301.683			853	8.53	2348.95	2731.24	1965.59	2308.76	1646.07	2296.58	1533.41	1731.88	1759.31	1354.55	1392.15
854	8.54	445.351	452.452	382.784	413.45	328.175	371.594	836.237	546.737	411.267	398.078	550.297	424.967	341.316	302.718			854	8.54	2514.7	2847.17	2215.18	2576.58	1853.39	2354.81	1565.73	1866.99	2079.86	2000.3	1454.54
855	8.55	448.707	453.034	386.575	405.945	324.469	378.053	820.534	551.703	409.298	398.335	544.136	424.824	347.567	295.691			855	8.55	2379.04	2822.43	2002.27	2349.04	1700.57	2402.06	1588.95	1816.49	1898.53	1421.66	1485.57
856	8.56	446.154	448.322	393.459	419.221	323.681	379.222	830.589	552.458	415.7	394.69	547.469	425.164	347.685	298.71			856	8.56	2536.19	2852.45	2015.9	2504.7	1875.46	2353	1550.56	1828.43	1974.87	1575.01	1466.09
857	8.57	444.685	448.111	381.541	407.457	326.884	379.77	842.593	543.047	413.367	390.305	537.96	423.083	349.533	298.311			857	8.57	2310.63	2687.04	1856.52	2343.78	1726.95	2149.7	1443.06	1739.09	1722.86	1268.96	1271.48
858	8.58	444.288	451.526	377.103	406.13	323.712	369.68	825.5	542.767	409.739	393.017	541.301	422.396	347.109	291.479			858	8.58	2419.9	2793.6	1947.66	2450.95	1734.99	2382.58	1592.71	1894.48	2073.7	1725.21	1497.3
859	8.59	436.721	443.32	386.817	408.298	320.939	379.314	830.352	552.199	406.552	391.77	541.626	422.138	343.895	297.17			859	8.59	2509.43	2836.17	2016.17	2630.89	1887.27	2331.38	1553.01	1888.94	2024.3	1926.59	1402.08
860	8.6	443.147	444.647	379.332	403.125	323.369	370.116	840.877	553.614	405.27	392.254	537.301	422.865	344.793	300.368			860	8.6	2196.34	2574.9	1769.48	2280.27	1508.48	2227.25	1521.11	1756.6	1828.09	1479.05	1296.05
861	8.61	434.56	444.478	377.707	406.562	322.589	376.155	855.216	537.75	401.38	390.148	526.816	426.374	345.531	292.713			861	8.61	2355.26	2728.45	2054.47	2403.45	1726.88	2296.25	1516.32	1833.64	1926.68	1551.36	1415.36
862	8.62	442.591	446.339	383.829	402.5	318.538	368.362	840.542	552.911	403.784	393.284	532.246	423.741	346.464	295.909			862	8.62	2415.81	2790.71	2089.08	2520.59	1801.73	2239.83	1534.74	1913.54	2023.54	1968.8	1412.1
863	8.63	436.974	443.618	376.714	401.257	319.158	373.303	831.699	562.246	396.884	387.62	531.092	426.702	345.414	295.118			863	8.63	2249.05	2623.39	1814.91	2263.89	1497.13	2137.86	1439.84	1738.99	1727.09	1368.93	1248.83
864	8.64	433.998	439.889	377.69	402.651	324.97	368.233	861.089	574.174	399.658	393.195	533.012	417.719	341.929	294.553			864	8.64	2607.91	2909.79	2105.91	2422.49	1873.02	2370.92	1624.93	1885.62	1921.01	1590.28	1536.38
865	8.65	441.043	443.151	377.19	396.774	322.303	377.864	840.305	549.432	393.245	394.543	532.032	421.136	341.3	292.446			865	8.65	2572.03	2841.8	2077.2	2476.29	1816.53	2290.55	1490.75	1851.83	1875.07	1869.06	1375.62
866	8.66	438.281	435.478	386.394	408.18	319.428	375.395	864.792	575.975	395.416	389.911	528.342	424.203	343.484	295.18			866	8.66	2392.54	2758.6	2000.2	2440.93	1744.99	2375.09	1591.68	1880.53	2028.47	1476.41	1496.39
867	8.67	440.971	439.798	383.594	402.661	323.048	373.709	859.144	572.14	395.259	393.229	531.324	427.022	343.229	294.931			867	8.67	2432.23	2782.9	2077.12	2551.45	1755.15	2280.5	1477.8	1871	1897.42	1564.15	1419.21
868	8.68	439.885	442.505	380.077	403.411	326.225	370.811	882.716	569.89	392.414	391.32	531.728	426.018	345.507	302.06			868	8.68	2255.3	2648.31	1864.27	2286.71	1525.98	2299.02	1571.37	1800	1858.01	1461.97	1437.58
869	8.69	439.752	441.95	377.394	406.267	320.939	369.153	875.39	579.542	386.612	395.609	531.724	425.74	344.935	294.494			869	8.69	2489.44	2805.86	2098.98	2481.57	1816.53	2348.72	1547.55	1872.68	1923.48	1561.68	1472.76
870	8.7	439.219	436.231	378.834	404.192	324.702	370.484	871.36	581.576	385.788	393.483	525.565	423.317	343.441	289.895			870	8.7	2483.06	2846.39	2106.22	2585.24	1840.15	2320.39	1594.55	1866.62	1905.84	1590.13	1428.64
871	8.71	433.572	432.798	377.834	404.245	322.273	371.561	883.195	589.614	381.48	395.577	522.527	424.646	346.6	296.74			871	8.71	2232.19	2644.23	1893.54	2213.12	1576.48	2264.84	1496.96	1783.52	1758.84	1303.65	1412.59
872	8.72	440.601	439.32	375.038	403.596	323.267	377.073	890.547	602.119	388.544	389.494	526.183	428.162	343.099	294.006			872	8.72	2437.01	2816.55	2084.68	2493.96	1758.09	2282.59	1548.21	1884.89	1940.98	1672.88	1428.48
873	8.73	438.385	442.493	380.88	402.543	324.722	368.784	925.415	596.521	384.036	392.521	539.819	430.727	338.04	293.969			873	8.73	2237.53	2647.15	1879.14	2235.48	1530.27	2216.63	1449.43	1713.38	1768.38	1382.56	1296.27
874	8.74	449.692	443.368	380.889	406.923	323.055	376.773	930.309	612.335	390.43	392.127	546.326	442.124	346.805	294.653			874	8.74	2523.56	2966.39	2098.16	2504.01	1799.2	2350.08	1588.57	1874.02	2047.79	1711.02	1462.03
875	8.75	449.531	440.517	377.089	394.466	322.431	376.33	943.78	620.453	387.872	388.855	538.663	431.898	342.104	294.661			875	8.75	2447.87	2839.54	2050.17	2482.12	1679.88	2341.82	1510.5	1823.15	1978.8	1665.42	1461.47
876	8.76	444.125	442.409	383.216	408.298	320.383	369.164	936.419	624.258	392.586	391.668	537.284	438.859	350.745	295.627			876	8.76	2378.4	2789.67	1983.1	2430.33	1743.15	2299.96	1594.83	1764.37	1765.62	1379.64	1454.19
877	8.77	440.639	433.349	378.531	396.19	323.756	379.439	970.657	636.428	389.427	396.387	541.926	439.537	353.662	296.923			877	8.77	2397.62	2804.99	2004.6	2538.32	1700.4	2311.12	1501.11	1876.12	2018.38	1846.74	1417.51
878	8.78	447.651	429.959	371.815	401.065	317.131	372.428	984.064	659.992	386.17	392.968	545.636	438.691	352.635	292.048			878	8.78	2267.67	2666.75	1845.37	2353.39	1596.05	2298.89	1559.68	1786.89	1916.63	1447.44	1408.17
879	8.79	443.933	440.06	377.82	399.745	323.239	374.044	1015.27	669.86	392.295	392.423	557.985	442.146	354.873	294.81			879	8.79	2565.29	2917.81	2120.72	2554.68	1850.83	2331.44	1519.39	1849.51	1990.62	1564.34	1459.98
880	8.8	446.142	437.81	383.731	408.928	320.547	372.017	1020.08	662.466	393.569	394.906	561.278	447.164	358.685	291.388			880	8.8	2334.62	2778.5	1982.77	2439.06	1663.57	2262.79	1550.31	1895.1	1929.85	1615.42	1376.5
881	8.81	440.469	424.214	379.962	398.945	325.85	376.712	1032.3	672.733	392.5	395.877	570.168	452.984	357.998	295.8			881	8.81	2507.99	2845.73	2138.33	2819.24	1820.83	2332.71	1510.24	1878.81	1922.98	1554.25	1439.88
882	8.82	449.825	429.298	380.769	403.329	322.339	375.908	1022.89	674.64	392.487	393.67	567.108	453.002	354.766	293.732			882	8.82	2258.68	2642.23	1915.85	2520.21	1592.79	2162.04	1508.19	1803.91	1832.45	1389.73	1349.98
883	8.83	449.481	431.873	378.413	398.534	322.517	371.719	1037.42	674.475	390.956	395.635	569.229	442.727	351.403	289.934			883	8.83	2303.63	2705.16	2052.2	2495.64	1731.87	2254.91	1522.96	1867.63	1892.27	1389.94	1392.26
884	8.84	446.224	434.668	381.087	401.981	326.297	380.272	1037.83	688.254	393.203	390.701	572.485	443.337	355.645	293.466			884	8.84	2375.84	2682.01	1976.69	2510.53	1691.42	2341.9	1645.54	1934.03	1991.05	1805.7	1554.85
885	8.85	443.488	443.651	382.264	409.865	324.325	381.538	1033.94	674.25	397.059	392.172	577.994	446.575	350.56	297.485			885	8.85	2292.96	2656.7	1884.89	2419.12	1688.98	2194.83	1488.69	1782.15	1695.96	1281.31	1314.49
886	8.86	441.257	432.95	375.978	410.406	323.339	371.658	1014.86	667.924	389.373	388.26	570.923	444.116	352.895	293.125			886	8.86	2447.86	2770.33	2017.41	2758.63	1800.06	2296.18	1612.58	1924.45	2049.71	1733.31	1487.15
887	8.87	445.349	427.156	376.017	397.399	325.058	373.906	1038.79	678.924	389.848	391.88	570.181	441.245	349.434	293.985			887	8.87	2325.8	2598.91	1825.67	2435.02	1623.24	2150.69	1493.46	1764.41	1787.95	1338.05	1314.78
888	8.88	444.772	436.714	377.411	402.714	323.147	378.331	1028.33	675.695	390.928	388.396	567.892	437.629	349.575	292.817			888	8.88	2554.88	2819.34	2133.03	2651.71	1903.07	2290.34	1620.78	1889.59	1970.08	1669.47	1511.55
889	8.89	441.279	429.25	387.341	400.12	324.694	372.766	1006.9	677.648	390.902	388.163	567.316	436.733	345.713	289.294			889	8.89	2618.2	2947.15	2150.43	2625.9	1893.26	2269.84	1569.95	1877.93	1966.06	1925.5	1409.8
890	8.9	447.613	435.998	381.115	411.969	325.547	373.147	1026.61	661.178	387.461	389.127	562.234	436.048	345.112	295.651			890	8.9	2231.65	2587.74	1804.52	2280.49	1549.52	2187.95	1601.18	1790.99	1851.57	1626.53	1368.87
891	8.91	447.411	429.231	381.082	405.337	322.803	375.809	990.78	655.716	386.614	387.195	559.789	436.853	345.265	291.034			891	8.91	2471.84	2851.96	2033.56	2554.49	1823.68	2318.34	1589.88	1875.16	1959.7	1695.38	1482.22
892	8.92	450.079	435.356	381.726	399.466	317.897	381.638	961.97	646.432	392.52	386.831	551.734	426.9	340.521	291.763			892	8.92	2439.16	2760.8	1986.36	2470.07	1695.62	2187.53	1557.43	1859.7	1908.23	1590.75	1399.29
893	8.93	448.63	421.899	378.767	404.226	324.17	380.575	957.119	640.585	380.447	392.635	560.844	423.877	345.451	293.223			893	8.93	2486.21	2944.83	2057.22	2463.68	1746.26	2252.06	1553.77	1848.77	1899.24	1411.85	1444.32
894	8.94	441.904	441.666	377.038	397.002	326.252	381.783	948.445	626.208	388.947	383.196	551.07	432.8	346.631	293.996			894	8.94	2467.48	2898.81	2104.48	2718.49	1831.04	2321.41	1641.17	1928.23	1922.46	1531.68	1531.57
895	8.95	447.562	440.683	386.216	400.712	326.263	377.337	945.754	616.102	380.009	393.577	548.034	417.096	341.627	294.001			895	8.95	2390.99	2827.07	2144.49	2592.61	1780.92	2228.7	1528.76	1795.61	1862.37	1469.19	1388.97
896	8.96	447.159	434.382	384.183	398.139	317.602	379.461	940.343	620.792	387.566	390.216	543.347	422.134	346.544	291.266			896	8.96	2339.42	2756.01	2138.97	2541.29	1786.61	2299.43	1603.48	1863.57	2003.81	1475.06	1533.35
897	8.97	443.075	434.065	374.457	405.579	326.369	373.289	937.559	603.097	385.028	393.081	540.94	416.854	340.179	295.347			897	8.97	2298.09	2787.33	2020.12	2411.94	1695.57	2315.45	1576.12	1861.4	1976.81	1590.56	1531.01
898	8.98	440.438	438.75	383.526	402.428	317.041	380.158	952.373	616.487	384.083	384.391	540.871	413.324	342.743	289.689			898	8.98	2219.06	2700.31	1870.15	2234.05	1559.41	2175.69	1556.95	1757.56	1856.69	1375.9	1400.37
899	8.99	443.325	438.637	390.221	396.07	322.152	377.061	940.936	622.941	384.491	393.228	542.14	422.961	348.425	293.525			899	8.99	2454.76	2942.15	2078.17	2480.55	1832.72	2294.76	1587.7	1883.18	2027.41	1608.68	1499.02
900	9	462.882	446.962	381.151	404.144	323.705	386.325	1038.96	688.203	396.048	391.121	548.239	414.554	369.157	302.347			900	9	2383.01	2901.07	2032.88	2444.75	1750.44	2268.48	1605.65	1923.98	2122.65	1985.09	1539.6
901	9.01	2479.1	2001.87	1526.99	1671.23	713.286	1025.41	1574.61	1005.6	652.566	1076.07	1286.89	1077.26	903.717	632.278			901	9.01	2313.72	2766.73	1898.24	2406.04	1667.07	2168.11	1507.8	1820.77	1914.23	1581.26	1428.15
902	9.02	2485.58	1985.25	1541.39	1681.91	711.603	1010.93	1572.63	998.182	659.466	1060.62	1285.41	1081.07	885.33	637.635			902	9.02	2523.12	2901.6	1982.86	2440.16	1772.2	2278.61	1623.61	1886.82	1937.69	1331.61	1593.68
903	9.03	2462.88	1975.71	1515.96	1659.05	716.083	1037.44	1553.88	982.525	652.195	1026.1	1270.95	1022.63	881.689	626.232			903	9.03	2619.26	2986.11	2079.76	2617.93	1830.29	2341.38	1638.21	1938.18	2027.15	1781.88	1579.71
904	9.04	2492.22	1960.82	1540.61	1678.68	732.295	1044.77	1560.15	989.792	656.402	1006.9	1284.42	988.556	878.702	623.607			904	9.04	2317.92	2731.65	1846.01	2259.33	1591.11	2130.84	1517.43	1813.12	1791.12	1372.86	1415.02
905	9.05	2451	1978.33	1526.59	1655.88	730.805	1049.89	1559.26	989.987	643.912	969.615	1265	965.352	872.241	618.368			905	9.05	2502.61	2856.77	1984.9	2474.43	1761.22	2282.14	1588.7	1937.22	2011.01	1571.29	1520.13
906	9.06	2447.51	1988.76	1534.28	1665.67	729.091	1051.06	1528.74	968.127	655.82	951.01	1239.48	959.203	859.924	608.116			906	9.06	2415.43	2822.89	1955.81	2416.82	1736.02	2357.81	1625.94	1961.49	2070.02	1845.18	1581.14
907	9.07	2433.86	1979.25	1534.1	1668.45	729.612	1040.92	1509.25	968.75	654.727	910.504	1230.43	926.901	850.431	591.255			907	9.07	2248.14	2701.27	1805.86	2205	1588.4	2216.48	1562.08	1797.34	1894.53	1556.44	1456.85
908	9.08	2411.39	1979.44	1519.76	1638.3	707.909	1037.28	1490.86	948.174	649.711	885.739	1204.41	915.746	832.895	593.07			908	9.08	2495.63	2917.17	1965.64	2581.23	1794.06	2258.94	1565.05	1862.52	1967.86	1867.23	1478.44
909	9.09	2408.62	1991.38	1517.2	1651.4	719.139	1035.67	1503.12	946.428	645.9	877.188	1210.89	920.821	831.082	575.852			909	9.09	2379.31	2782.97	1859.02	2570.59	1693.52	2271.73	1585.28	1883.24	2077.79	1949.52	1546.09
910	9.1	2394.69	1968.87	1525.73	1640.96	708.577	1012.78	1476.55	948.627	648.142	843.348	1196.13	903.409	812.129	571.227			910	9.1	2232.5	2712.21	1832.77	2294.29	1579.09	2266.08	1577.46	1839.92	1834.26	1412.83	1557.03
911	9.11	2395.45	1946.09	1503.65	1644.61	714.562	1016.33	1470.71	933.174	630.991	831.029	1184.56	911.069	815.789	560.037			911	9.11	2423.03	2842.53	2033.02	2537.23	1812.4	2377.41	1679.61	1936.58	2055.36	1891.44	1600.93
912	9.12	2391.61	1918.89	1495.59	1637.11	704.692	995.541	1460.74	933.301	634.258	821.586	1175.24	911.812	795.134	545.85			912	9.12	2369.43	2827.43	1851.03	2499.96	1666.26	2183.65	1557.8	1817.15	1841.7	1558.17	1403.96
913	9.13	2388.88	1915.15	1516.76	1638.23	715.769	1006.02	1461.99	930.674	640.095	822.859	1171.71	898.999	802.708	545.85			913	9.13	2607.28	2961.11	2015.4	2678	1869.9	2314.41	1639.59	1930.58	2098.74	1670.52	1542.41
914	9.14	2362.05	1903.39	1494.44	1617.74	702.388	993.602	1420.33	911.36	628.472	807.13	1148.08	875.298	783.375	531.169			914	9.14	2543.28	2944.96	2056.1	2597.47	1745.14	2324.85	1675.39	1890.05	1985.94	1787.89	1546.84
915	9.15	2332.46	1852.32	1473.43	1595.88	683.88	978.089	1414.29	920.979	617.166	789.543	1122.84	845.424	769.222	521.207			915	9.15	2487.65	2850.61	2061.13	2656.92	1763.59	2342.76	1714.2	1908.07	1925.77	1428.59	1609.62
916	9.16	2297.02	1795.33	1462.89	1573.62	673.217	969.017	1376.21	885.64	622.98	772.7	1102.26	815.005	748.35	509.733			916	9.16	2464.73	2846.04	2074.58	2672.71	1784.23	2276.27	1588.86	1907.54	2033.11	2113.52	1531.76
917	9.17	2290.27	1769.52	1444	1547.59	677.909	940.302	1360.04	863.856	604.702	758.457	1071.22	786.293	738.143	506.775			917	9.17	2338.71	2727.15	1898.14	2400.38	1642.45	2145.46	1557.74	1816.61	1929.73	1615.02	1445.66
918	9.18	2296.47	1737.81	1442.2	1565.58	669.311	931.564	1348.6	887.174	607.566	749.792	1059.48	765.771	732.501	503.504			918	9.18	2420.65	2874.77	2005.05	2488.79	1762.54	2304.82	1588.67	1890.33	1965.34	1878.74	1536.45
919	9.19	2270.27	1704.19	1421.86	1538.88	649.378	934.706	1339.27	854.801	596.447	734.752	1033.27	747.989	708.348	487.996			919	9.19	2671.42	3044.45	2179.98	2807.24	1960.3	2329.56	1695.41	1891.73	2002.29	1858.09	1587.4
920	9.2	2232.95	1654.41	1400.53	1539.63	643.872	904.423	1311.71	834.958	589.588	732	1014.66	733.375	698.376	487.188			920	9.2	2331.53	2770.3	1961.34	2312.86	1595.13	2238.26	1584.11	1782.71	1821.77	1422.2	1509.25
921	9.21	2198.87	1616.61	1389.96	1519.28	636.498	898.995	1291.78	823.411	579.548	718.714	995.395	722.873	682.414	476.376			921	9.21	2396.91	2840.05	1964.02	2428.27	1689.08	2345.75	1660.27	1912.4	2074.41	1888.27	1589.55
922	9.22	2180.04	1592.42	1381.81	1515.23	627.056	885.723	1288.17	835.093	580.759	712.11	964.816	700.439	677.947	468.167			922	9.22	2576.25	2948.05	2117.6	2533.47	1836.35	2200.92	1536.62	1871.61	2028.66	1910.56	1458.9
923	9.23	2140.01	1549.33	1360.15	1498.31	631.342	874.052	1236.91	811.898	567.739	696.833	940.425	697.049	662.331	468.801			923	9.23	2493.03	2939.62	1975.14	2407.61	1738.61	2244.82	1632.65	1812.74	1810.97	1447.31	1463.16
924	9.24	2132.58	1503.42	1350.09	1478.5	616.227	852.114	1236.65	804.047	564.664	691.798	924.241	674.48	649.725	463.947			924	9.24	2514.91	2935.66	1987.24	2630.77	1776.26	2246.61	1563.85	1882.56	1992.15	1656.23	1456.52
925	9.25	2140.26	1481.04	1336.58	1471.39	605.8	842.078	1211.74	794.805	561.644	690.587	906.643	665.163	644.567	459.249			925	9.25	2413.09	2879.68	1961.57	2531.19	1755.78	2267.8	1631.45	1919.82	1967.16	1777.8	1503.41
926	9.26	2095.93	1425.2	1341.65	1463.61	607.992	829.017	1186.16	794.619	552.616	678.474	898.426	649.903	629.056	457.072			926	9.26	2218.12	2673.94	1780.22	2253.53	1530.75	2184.53	1521.78	1791.36	1815.71	1453.72	1353.26
927	9.27	2088.52	1393.19	1321.01	1454.56	600.681	821.958	1181.9	773.763	546.677	671.98	891.376	652.686	625.843	453.98			927	9.27	2594.94	2949.54	2100	2744.8	1843.15	2341.96	1668.64	1951.29	1969.91	1677.13	1574.17
928	9.28	2053.68	1339.96	1293.56	1425.65	582.567	785.514	1166.01	754.843	534.466	666.029	868.455	637.85	601.968	453.632			928	9.28	2387.26	2824.62	1921.57	2426.43	1657.35	2205.4	1509.96	1818.56	1883.98	1481.54	1343.72
929	9.29	2026.19	1283.81	1270.82	1405.22	569.259	786.542	1129.44	763.377	520.33	657.375	841.382	632.95	604.181	443.404			929	9.29	2513.97	2902.98	2039.65	2579.83	1849.54	2316.72	1689.86	1958.12	1944.31	1711.94	1507.64
930	9.3	1992.02	1225.93	1253.5	1380.84	556.697	764.122	1119.36	738.619	511.531	642.363	840.371	615.512	588.925	439.186			930	9.3	2563.43	2935.9	1940.12	2576.65	1802.66	2424.2	1621.32	1949.08	1950.63	1782.22	1542.76
931	9.31	1977.64	1164.27	1232.23	1362.74	540.237	739.523	1099.98	714.462	498.458	637.104	831.592	610.337	582.373	431.107			931	9.31	2292.7	2798.14	1798.44	2386.59	1656.22	2258.17	1604.16	1882.03	1892.95	1564.29	1462.1
932	9.32	1934.73	1108.57	1221.81	1344.32	528.98	701.025	1099.65	709.093	489.959	620.112	819.099	600.605	573.799	432.123			932	9.32	2467.51	2902.05	1992.3	2591.79	1811.08	2268.29	1553.79	1910.87	1895.7	1497.12	1440.43
933	9.33	1920.48	1036.1	1168.21	1312.6	516.255	681.027	1069.64	682.195	478.956	616.62	809.718	588.304	566.776	423.25			933	9.33	2369.67	2865.68	2035.98	2680.77	1813.86	2285.46	1617.18	1954.52	2037.44	1871.56	1470.65
934	9.34	1889.53	991.082	1151.09	1264.62	499.734	653.3	1068.59	688.788	466.314	590.466	793.314	593.379	559.009	419.5			934	9.34	2341.04	2783.24	2065.68	2658.99	1762.17	2324.22	1554.66	1919.93	1891.92	1500.96	1449.69
935	9.35	1882.03	940.329	1104.62	1237.33	485.634	633.489	1045.4	683.148	466.686	587.138	784.395	581.902	559.167	419.848			935	9.35	2232.93	2703.72	1921.64	2546.26	1603.67	2246.36	1638.81	1913.09	1865.12	1671.83	1384.17
936	9.36	1850.87	880.928	1065.12	1200.68	478.478	627.295	1022.86	657.068	453.778	572.286	776.532	573.078	549.224	415.366			936	9.36	2321.57	2832.23	2071.53	2536.23	1608.35	2306.77	1571.56	1905.4	1892.91	1383.64	1470.68
937	9.37	1824.48	844.091	1027.08	1143.7	465.378	607.123	1019.14	665.203	437.772	561.311	765.963	572.162	534.784	408.235			937	9.37	2265.29	2773.22	2050.36	2498.83	1625.29	2325.53	1687.34	1890.83	1965.35	1524.9	1530.58
938	9.38	1789.42	803.132	1003.96	1109.06	452.405	586.103	996.191	649.085	443.025	553.119	762.203	574.107	530.949	409.409			938	9.38	2341.71	2825.53	2078.65	2412.21	1627.25	2348.46	1596.87	1834.73	1729.64	1320.99	1518.2
939	9.39	1743.33	765.498	978.178	1074.97	449.898	575.888	977.822	641.53	430.369	543.876	755.691	562.789	525.667	405.268			939	9.39	2395.14	2797.59	2034.7	2674.02	1792.1	2265.78	1602.69	1898.54	1883.48	1461.38	1462.97
940	9.4	1739	736.666	932.567	1042.24	440.708	579.208	973.767	628.674	420.028	531.325	739.238	553.493	525.338	405.087			940	9.4	2145.25	2606.12	1812.96	2230.43	1449.55	2084.95	1468.69	1749.83	1706.16	1279.64	1296.51
941	9.41	1694.66	710.76	898.567	999.197	432.6	563.17	942.919	609.508	417.453	522.886	745.835	543.31	514.567	395.615			941	9.41	2467.29	2962.81	2114.69	2670.58	1820.93	2235.43	1611.85	1885.2	1914.86	1565.36	1486.23
942	9.42	1662.72	677.019	877.649	972.209	428.806	554.495	938.297	614.254	412.05	516.08	740.275	550.506	504.624	389.029			942	9.42	2436.12	2828.38	2062.31	2608.94	1783.68	2102.05	1474.64	1777.05	1803.77	1604.01	1306.31
943	9.43	1650.08	663.538	848.95	948.623	435.397	545.15	938.886	603.301	400.998	513.195	739.457	552.221	501.413	394.779			943	9.43	2443.62	2920.72	2177.61	2786.29	1893.05	2313.55	1622.68	1936.01	2005.48	1658.76	1482.23
944	9.44	1596.01	647.272	815.769	908.822	418.022	535.555	913.432	602.305	397.212	502.07	726.783	536.284	495.71	387.787			944	9.44	2272.96	2716.43	1924.76	2485.42	1603.86	2263.03	1525.94	1854.27	1897.14	1468.17	1434.74
945	9.45	1572.92	619.452	794.37	882.358	422.481	530.606	914.284	609.648	390.998	501.055	729.392	530.656	476.805	386.195			945	9.45	2423.9	2868.72	2039.2	2555.01	1761.31	2324.83	1630.66	1846.96	1804.25	1336.07	1501.26
946	9.46	1559.8	599.264	768.87	861.69	408.636	527.948	890.203	584.072	383.814	500.075	717.887	527.808	466.37	381.24			946	9.46	2397.82	2866.22	1960.01	2780.36	1805.23	2355.29	1559.06	1896.94	1865.18	1569.98	1450.41
947	9.47	1521.29	587.519	757.433	840.01	401.611	513.817	882.89	580.962	375.955	490.273	717.662	522.858	449.402	380.42			947	9.47	2244.9	2669.75	1782.83	2531.96	1598.48	2200.22	1533.57	1822.55	1813.11	1503.33	1396.5
948	9.48	1501.86	582.115	726.685	805.44	393.18	521.58	867.805	576.932	365.07	484.947	701.206	511.525	432.048	368.661			948	9.48	2348.39	2798.62	1951.88	2546.06	1686.85	2295	1555.03	1892.91	1847.59	1404.86	1411.2
949	9.49	1490.29	569.394	722.981	802.216	380.378	503.722	902.657	584.064	373.445	477.598	692.38	512.547	418.951	361.065			949	9.49	2502.6	2909.6	2018.93	2814.18	1941.48	2312.44	1609.28	1914.8	1868.95	1688.83	1527.46
950	9.5	1461.41	543.584	701.587	795.726	375.377	507.658	877.775	565.712	360.205	471.919	685.142	502.401	406.393	352.203			950	9.5	2153.78	2604.64	1752.45	2460.53	1481.11	2180.43	1483.89	1746.39	1731.97	1333.63	1362.07
951	9.51	1440.85	527.185	765.577	849.462	375.562	497.822	913.093	573.61	363.37	470.691	688.759	505.553	398.134	348.629			951	9.51	2530.28	2911.53	2074.58	2572.71	1738.83	2326.48	1595.06	1889.33	1984.9	1694.84	1495.64
952	9.52	1414.89	558.26	856.252	981.442	368.064	501.077	901.309	556.966	357.056	459.43	686.863	499.279	394.692	340.565			952	9.52	2448.51	2838.21	1968.46	2685.4	1802.75	2181.66	1494.94	1785.08	1807.07	1504.35	1344.91
953	9.53	1413.98	549.221	940.613	1085.96	366.008	490.984	905.86	566.695	357.487	458.634	673.379	503.928	382.781	340.109			953	9.53	2235.52	2696.76	1862.32	2401.67	1575.03	2341.86	1598.01	1854.25	1937.64	1586.35	1533.5
954	9.54	1381.78	555.846	946.469	1097.12	364.294	487.831	903.131	561.725	357.367	462.114	670.98	493.384	376.19	330.308			954	9.54	2469.67	2785.26	1867.64	2627.24	1665.19	2208.29	1502.6	1846.07	1846.18	1438.79	1349.19
955	9.55	1373.4	554.284	965.596	1083.26	362.675	487.75	922.847	581.581	354.8	462.08	671.979	499.646	373.496	332.162			955	9.55	2323.79	2750.05	1911.11	2432.77	1604.1	2298.24	1572.21	1786.44	1787.84	1394.17	1429.2
956	9.56	1355.92	543.228	915.812	1055.76	358.022	487.425	879.165	563.373	352.731	461.401	660.732	484.918	368.011	324.083			956	9.56	2333.32	2738.46	1836.14	2587.77	1625.12	2278.11	1532.98	1825.38	1921.1	1786.52	1401.93
957	9.57	1354.2	536.459	895.159	997.2	365.667	486.464	898.551	577.915	352.478	463.792	659.914	493.449	376.958	327.886			957	9.57	2191.07	2596.91	1722	2324.95	1449.09	2299.81	1552.97	1720.72	1705.31	1406.17	1431.76
958	9.58	1337.21	539.147	836.183	955.976	353.75	481.122	884.932	560.144	350.133	457.674	658.157	479.347	370.518	324.727			958	9.58	2501.06	2867.71	2048.43	2696.24	1789.3	2342.06	1545.85	1856.56	1986.55	1638.96	1461.31
959	9.59	1313.04	520.394	801.349	898.207	353.509	476.944	873.326	561.818	349.714	456.562	646.156	484.544	365.76	320.738			959	9.59	2316.56	2678.42	1854.38	2463.56	1593.92	2234.94	1532.25	1804.55	1862.92	1663.03	1333.71
960	9.6	1282.08	508.363	747.945	841.603	352.847	476.477	877.962	551.364	344.056	465.716	647.165	474.018	368.548	321.705			960	9.6	2461.38	2826.15	1999.12	2816.31	1839.97	2320.04	1572.08	1840.88	1939.84	1679.57	1425.05
961	9.61	1280.28	509.041	714.983	804.038	348.683	464.367	864.657	555.275	344.048	463.218	649.016	478.653	370.832	313.938			961	9.61	2346.57	2715.89	1869.57	2643.12	1741.68	2228.16	1501.54	1833.57	1826.55	1621.39	1390.6
962	9.62	1250.23	494.974	681.541	761.32	341.716	469.755	837.326	550.144	347.073	464.384	638.643	471.385	366.759	322.368			962	9.62	2428.53	2789.76	1963.73	2601.41	1737.91	2314.75	1531.07	1852.79	1887.54	1394.24	1425.51
963	9.63	1237.72	494.697	666.171	732.618	348.5	467.306	852.013	544.106	343.869	457.605	643.278	468.964	368.798	323.539			963	9.63	2435.92	2920.24	2000.84	2711.66	1785.82	2248.89	1504.72	1837.52	1985.06	1587.07	1387.66
964	9.64	1220.68	487.394	627.995	693.959	343.636	475.114	824.076	547.559	342.236	454.624	630.659	463.439	369.174	319.358			964	9.64	2370.62	2863.56	1970.91	2485.97	1704.97	2182.12	1496.4	1754.32	1712.52	1344.4	1295.38
965	9.65	1226.01	491.055	616.517	669.728	347.216	468.344	839	561.839	344.464	457.072	633.902	464.382	371.049	328.126			965	9.65	2557.13	3048.56	2129.37	2727.84	1859.87	2345.65	1553.75	1868.94	1912.38	1779.41	1414.01
966	9.66	1188.06	480.596	577.2	636.546	336.219	467.73	813.555	540.568	340.225	452.574	621.207	459.493	370.26	319.826			966	9.66	2202.06	2679.91	1829.05	2419.34	1549.9	2274.09	1531.72	1788.11	1766.23	1590.37	1275.29
967	9.67	1189.6	477.209	565.216	603.885	336.519	458.481	803.725	548.165	336.884	448.98	624.281	456.681	366.76	318.176			967	9.67	2513.39	2908.75	2014.15	2745.14	1830.12	2351.11	1550.74	1845.47	1855.23	1579.2	1399.23
968	9.68	1168.97	467.803	547.361	596.406	334.909	460.545	811.161	541.169	339.008	452.647	621.126	464.312	364.498	318.696			968	9.68	2431.03	2824.96	2018.08	2639.68	1740.75	2357.95	1541.62	1859.37	1905.48	1548.12	1480.19
969	9.69	1160.76	464.385	534.058	572.998	333.169	452.095	787.136	532.347	337.025	444.537	631.37	479.868	361.147	314.911			969	9.69	2160.37	2570.38	1762.13	2282.38	1491.84	2187.81	1450.96	1702.68	1715.88	1388.97	1256.91
970	9.7	1151.91	466.269	515.202	564.478	337.347	457.275	800.763	532.564	335.663	447.739	644.977	511.075	362.88	315.382			970	9.7	2365.68	2818.27	1990.59	2505.88	1704.78	2327.13	1539.84	1846.59	1927.36	1637.42	1382.3
971	9.71	1148.11	463.298	515.37	558.058	338.788	451.698	793.462	536.771	338.397	462.089	667.1	627.581	367.322	318.972			971	9.71	2394.63	2794.69	1952.38	2567.53	1658.63	2259.47	1452.1	1834.17	1872.37	1879.14	1315.7
972	9.72	1135.56	461.493	509.445	535.19	335.058	460.122	779.199	529.835	339.53	470.766	712.262	975.18	370.625	319.912			972	9.72	2397.57	2840.98	1897.21	2537.22	1665.73	2334.34	1537.47	1799.73	1729.38	1381.6	1417.63
973	9.73	1127.95	465.132	488.575	527.252	340.191	452.248	782.699	522.975	337.486	472.201	715.553	969.697	365.902	318.142			973	9.73	2628.66	2906.33	2035.93	2703.76	1843.72	2276.77	1473.72	1789.98	1856.89	1787.06	1335.48
974	9.74	1122.79	460.493	488.058	512.889	337.541	464.017	772.398	527.14	327.455	466.415	731.89	910.393	372.837	319.744			974	9.74	2208.77	2666.29	1786.02	2393.32	1443.79	2311.82	1502.86	1704.96	1700.14	1407.82	1408.35
975	9.75	1129.13	460.327	481.031	504.238	338.683	444.627	797.305	540.763	337.75	470.357	755.816	858.007	365.086	325.294			975	9.75	2353.88	2796.03	1966.81	2596.09	1642.98	2342.53	1514.52	1851.04	1972.65	1846.44	1409.7
976	9.76	1129.16	456.659	473.743	496.44	331.784	458.602	771.674	532.903	333.533	480.365	777.294	834.249	369.979	323.362			976	9.76	2414.33	2862.03	2075.85	2776.79	1727.45	2300.86	1553.76	1860.37	1886.23	1517.43	1328.46
977	9.77	1130.66	457.945	476.719	489.63	338.342	444.502	792.432	531.737	334.883	485.566	786.581	800.781	368.827	326.786			977	9.77	2305.92	2760.77	1955.43	2510.82	1550.74	2297.84	1484.26	1792.09	1711.46	1313.01	1342.69
978	9.78	1120.11	461.642	466.873	491.303	335.131	449.153	783.085	522.47	336.039	478.787	790.637	769.401	375.815	318.36			978	9.78	2354.52	2791.81	1987.75	2702.64	1638.47	2334.1	1537.25	1867.67	1932.76	1658.48	1453.02
979	9.79	1110.76	464.75	463.531	485.577	336.638	445.902	779.987	536	339.788	474.086	788.746	750.806	376.68	320.944			979	9.79	2209.07	2605.84	1820.52	2513.38	1418.52	2264.78	1439.86	1714.06	1755.57	1365.74	1338.74
980	9.8	1099.46	465.3	464.627	479.476	333.791	449.141	780.953	535.636	334.598	475.494	769.604	717.743	374.324	319.092			980	9.8	2503.67	2988.84	2204.14	2792.08	1765.92	2368.79	1553.14	1846.32	1875.81	1554.12	1401.24
981	9.81	1103.59	459.808	457.606	475.976	329.331	436.319	770.653	534.708	337.508	463.994	769.653	678.838	369.487	319.048			981	9.81	2241.33	2669.24	1900.65	2527.01	1463.69	2267.3	1463.91	1739.91	1743.44	1460.06	1313.45
982	9.82	1081.44	463.091	439.572	471.293	333.95	430.195	778.525	532.797	333.145	462.577	743.265	653.239	368.581	319.173			982	9.82	2380.2	2882.5	2104.43	2714.76	1767.58	2406.19	1575.15	1882.79	1894.33	1471.34	1440.78
983	9.83	1081.77	458.974	442.447	462.933	333.353	432.097	768.835	536.305	337.178	458.534	727.268	632.869	375.931	313.969			983	9.83	2492.05	2840.01	2077.52	2884.26	1723.36	2345.3	1480.63	1900.59	1973.3	1760.87	1377.47
984	9.84	1050.15	449.353	437.457	456.752	331.705	428.322	773.369	524.695	329.034	448.586	711.442	604.838	367.477	315.082			984	9.84	2334.69	2813.78	1976.2	2623.61	1540.08	2445.07	1622.37	1798.5	1781.48	1414.52	1476.63
985	9.85	1045.99	464.651	440.791	454.736	332.183	420.631	772.928	507.119	328.722	451.525	695.632	587.978	369.203	313.792			985	9.85	2456.25	2808.75	1982.75	2792.7	1619.32	2332.08	1486.03	1839.48	1992.04	1607.68	1357.98
986	9.86	1039.43	456.75	435.404	446.712	329.942	421.117	759.767	512.589	331.853	448.716	673.877	567.741	367.411	310.009			986	9.86	2238.15	2652	1790.32	2489.35	1486.6	2273.78	1536.91	1758.51	1888.76	1535.34	1349.45
987	9.87	1010.52	457.526	435.661	446.053	326.636	414.353	776.966	534.801	330.445	446.445	670.922	560.071	369.472	310.739			987	9.87	2429.03	2807.08	1918.26	2630.23	1659.75	2359.41	1507.03	1846.32	1934.44	1538.77	1388.06
988	9.88	978.548	448.925	425.077	439.204	326.656	416.122	767.288	520.097	325.261	442.099	655.686	546.966	366.141	309.681			988	9.88	2265.76	2642.61	1852.92	2530.03	1557.34	2326.8	1535.87	1803.06	1945.72	1560.61	1448.81
989	9.89	948.358	446.817	420.632	441.704	323.759	408.856	766.5	519.847	326.966	435.562	642.343	534.827	364.316	308.306			989	9.89	2212.38	2656.63	1907.66	2618.53	1569.78	2335.74	1466.86	1797.34	1705.12	1304.41	1358.72
990	9.9	917.675	441.255	417.868	431.274	325.822	405.191	758.148	513.085	325.303	438.68	638.347	527.161	360.668	301.841			990	9.9	2238.56	2669.95	1892.53	2688.24	1646.72	2407.02	1588.97	1823.2	1944.4	1945.11	1476.54
991	9.91	873.978	443.721	419.846	428.688	320.577	402.53	751.53	510.36	324.602	430.096	617.793	522.127	359.723	301.135			991	9.91	2223.64	2583.12	1801.77	2566.81	1589.61	2260.3	1452.97	1760.39	1830.2	1568.29	1387.76
992	9.92	847.954	446.144	418.582	434.803	325.481	402.888	761.085	507.373	332.217	427.746	623.179	520.973	365.952	304.326			992	9.92	2313.04	2705.26	1979.46	2594.94	1710.66	2376.64	1590.66	1843.36	1951.32	1438.51	1617.65
993	9.93	808.488	435.084	421.601	430.151	318.797	396.828	735.076	503.835	324.423	429.051	604.877	505.643	360.903	298.739			993	9.93	2507.21	2851.43	1992.33	2607.3	1720.63	2346.55	1509.4	1820.51	1927.9	1683.34	1477.52
994	9.94	770.012	445.752	409.736	434.942	324.947	396.327	721.657	490.881	325.645	424.142	603.292	499.004	364.382	302.654			994	9.94	2271.56	2701.39	1873.89	2566.66	1635.86	2298.78	1565.21	1728.29	1785.18	1422.02	1414.89
995	9.95	732.478	440.983	406.599	426.505	319.348	398.405	743.648	495.11	325.995	424.771	587.504	494.217	357.031	305.795			995	9.95	2486.54	2811.83	1947.19	2638.21	1714.45	2306.14	1500.21	1829.54	1934.47	1705.33	1409.02
996	9.96	709.05	435.942	412.183	414.565	320.536	391.389	711.521	497.568	325.652	420.074	584.358	494.401	358.349	300.86			996	9.96	2251.27	2657.12	1836.12	2541.83	1613.53	2238.05	1554.84	1766.54	1884.53	1655.04	1391.04
997	9.97	692.95	441.45	399.587	410.562	315.833	395.673	688.699	482.369	320.572	416.45	579.506	495.013	358.871	301.688			997	9.97	2297.2	2747.6	1841.85	2462.35	1663.8	2335.37	1525.7	1796.94	1815.09	1394.24	1457.84
998	9.98	663.288	432.404	402.892	409.462	322.955	388.998	691.758	472.699	324.606	413.581	575.201	488.059	353.906	299.254			998	9.98	2412.49	2829.98	2009.18	2806.37	1819.56	2338.39	1572.18	1875.16	1928.39	1873.69	1500.47
999	9.99	651.51	442.954	401.639	414.486	316.253	390.448	668.263	456.987	319.83	404.893	571.091	481.137	354.013	295.24			999	9.99	2120.26	2542.3	1708.22	2366.28	1518.4	2174.78	1461.53	1716.16	1749.32	1422.51	1296.3
1000	10	633.212	443.264	404.329	416.236	315.597	386.853	631.525	451.699	326.031	403.692	567.934	481.676	357.667	296.51			1000	10	2331.87	2722	1950	2630.46	1784.48	2332.02	1600.36	1855.1	2016.56	1711.51	1489.45
1001	10.01	631.863	444.279	405.849	416.224	319.028	390.853	636.39	446.381	326.353	403.188	564.408	479.445	358.654	297.9			1001	10.01	2412.39	2727.16	1914.45	2638.47	1781.15	2245.47	1487.78	1796.28	1881.17	1770.79	1319.41
1002	10.02	628.534	440.375	400.538	421.375	322.366	394.938	624.356	439.919	323.753	403.93	567.255	481.647	363.136	296.631			1002	10.02	2197.95	2591.89	1798.29	2356.34	1573.52	2219.29	1537.39	1844.63	1821.66	1454.97	1358.88
1003	10.03	613.988	439.12	402.57	410.553	314.214	393.517	603.186	426.356	316.978	398.54	559.915	469.808	364.793	295.941			1003	10.03	2416.56	2755.87	2068.77	2731.8	1825.89	2262.49	1495.57	1834.61	1895.57	1696.71	1384.93
1004	10.04	603.627	432.791	397.558	406.553	316.917	385.678	609.534	423.441	313.677	400.729	549.759	470.029	364.194	292.249			1004	10.04	2168.74	2518.06	1792.37	2403.39	1617.4	2208.41	1537.49	1787.3	1783.99	1464.17	1380.83
1005	10.05	609.675	434.798	393.841	405.171	322.359	388.769	598.356	425.021	316.266	397.244	557.017	471.403	361.049	297.871			1005	10.05	2388.99	2708.57	1959.51	2528.43	1736.26	2241.2	1480.3	1797.43	1799.57	1490.9	1416.11
1006	10.06	606.349	430.502	404.625	409.296	314.227	383.044	603.843	415.733	316.217	393.792	550.756	463.451	360.589	291.983			1006	10.06	2245.33	2638.89	1901.56	2553.11	1710.2	2152.06	1527.35	1817.6	1860.82	1541.38	1339.31
1007	10.07	596.269	423.317	393.466	406.077	307.783	380.948	587.682	414.941	314.85	394.674	539.912	463.178	360.504	288.412			1007	10.07	2373.35	2671.68	1943.38	2478.1	1813.72	2240.54	1518.43	1865.46	1853.69	1529.4	1410.69
1008	10.08	601.531	433.745	396.433	406.197	320.525	379.75	564.936	417.034	312.987	398.033	552.08	461.63	359.561	291.007			1008	10.08	2252.63	2569.03	1884.86	2411.41	1702.9	2246.63	1537.39	1807.42	1869.83	1692.88	1390.58
1009	10.09	593.757	435.029	392.575	404.262	315.091	384.259	559.966	410.547	317.823	394.95	539.283	454.504	362.278	286.678			1009	10.09	2237.81	2653.53	1884.47	2308.99	1722.1	2299.19	1525.6	1833.35	1830.13	1451.34	1405.18
1010	10.1	579.115	433.536	391.37	401.375	316.116	379.644	555.805	398.572	311.467	389.515	543.192	456.286	351.978	288.734			1010	10.1	2366.72	2709.24	1957.67	2415.85	1777.04	2320.77	1595.76	1884.62	2040.65	1715.46	1409.16
1011	10.11	574.623	431.769	388.812	399.882	315.819	379.689	563.229	407.042	310.122	391.415	536.664	455.599	354.336	289.294			1011	10.11	2143.05	2514.17	1763.51	2183.54	1528.8	2152.36	1441.06	1730.14	1743.11	1354.07	1253.23
1012	10.12	570.115	422.06	390.329	403.389	309.142	382.945	561.542	400.75	310.409	391.705	535.131	450.701	354.371	291.838			1012	10.12	2377.3	2663.85	2053.53	2568.89	1875.32	2273.81	1539.9	1872.82	2015.62	1751.15	1408.69
1013	10.13	572.572	429.329	391.517	394.356	309.93	378.538	558.144	401.644	315.159	395.761	549.594	455.609	360.083	289.048			1013	10.13	2457.75	2674.5	2021.52	2604.86	1917.08	2221.09	1498.27	1871.86	1828.97	1693.65	1338.14
1014	10.14	572.192	429.325	391.034	397.796	315.492	375.823	556.521	401.758	311.538	400.838	567.286	460.142	366.961	293.494			1014	10.14	2353.18	2683.23	2012.71	2403.64	1734.08	2316.1	1591.13	1807.95	1812.31	1472.34	1469.16
1015	10.15	565.94	428.618	389.19	398.041	314.913	382.648	549.203	397.555	310.495	411.581	591.581	458.131	388.881	297.444			1015	10.15	2247.45	2574.32	1924.49	2383.35	1709.85	2327.98	1560.93	1849.2	2010.7	2049.09	1429.18
1016	10.16	596.339	436.238	391.204	401.882	320.053	382.82	564.394	402.432	309.439	421.983	617.376	462.146	467.295	296.658			1016	10.16	2159.88	2499.99	1782.43	2215.43	1541.14	2264.15	1524.84	1738.39	1771.41	1505.43	1351.12
1017	10.17	626.651	437.63	396.904	397.099	313.356	380.959	576.619	403.771	311.448	434.38	666.605	472.425	650.105	304.924			1017	10.17	2305.53	2659.99	1972.54	2443.94	1846.96	2279.01	1549.87	1901.76	1903.37	1650.43	1385.36
1018	10.18	728.103	442.106	403.385	416.036	316.973	382.573	587.784	424.496	316.495	465.538	748.973	486.756	665.332	313.145			1018	10.18	2245.76	2635.28	1933.49	2352.82	1717.01	2229.51	1500.76	1893.75	2014.01	1696.33	1349.75
1019	10.19	907.942	448.952	409.7	422.341	313.981	383.059	593.733	415.992	319.35	506.354	824.874	489.664	652.379	320.255			1019	10.19	2175.3	2613.01	1956.4	2251.83	1606.68	2234.43	1558.17	1782.24	1752.11	1375.11	1386.18
1020	10.2	1178.23	458.673	415.579	421.894	323.553	377.436	612.975	421.14	316.42	579.237	911.906	496.131	622.352	350.879			1020	10.2	2180.78	2554.97	1959.85	2411.54	1712.4	2325.06	1576.3	1857.59	1865.13	1809.54	1436.86
1021	10.21	1369.43	464.798	425.625	434.204	319.345	389.056	606.093	432.343	323.744	653.842	968.445	503.893	601.33	366.39			1021	10.21	2365.75	2798.59	2010.57	2523.35	1785.18	2345.64	1556.27	1846.31	1926.44	1720.4	1444.36
1022	10.22	1477.36	474.798	434.911	443.183	319.555	381.627	615.75	429.771	319.169	676.151	964.277	512.138	561.125	363.266			1022	10.22	2127.22	2580.01	1792.47	2213.37	1557.64	2173.92	1477.49	1747.16	1708.97	1400.98	1278
1023	10.23	1509.26	476.053	439.163	444.745	316.861	394.923	614.475	438.284	319.297	667.781	923.76	501.837	541.288	352.643			1023	10.23	2265.58	2727.57	1992.22	2290.03	1711.95	2274.56	1554.41	1829.12	1871.76	1576.22	1386.72
1024	10.24	1517.51	472.517	445.32	456.704	320.494	388.827	619.754	427.597	320.038	640.996	910.212	498.225	506.342	344.71			1024	10.24	2135.29	2646.38	1859.35	2182.11	1573.12	2172.64	1477.84	1771.79	1736.67	1391.02	1285.79
1025	10.25	1508.47	475.221	441.649	449.173	317.02	395.27	631.013	435.742	315.614	611.446	864.096	502.108	482.11	333.262			1025	10.25	2282.97	2717.07	2157.64	2447.42	1782.07	2319.41	1581.73	1858.87	1896.99	1770.37	1393.97
1026	10.26	1447.15	471.349	439.995	444.827	316.686	384.992	629.737	429.182	321.309	581.588	838.702	488.879	460.505	321.908			1026	10.26	2205.07	2680.82	1992.48	2412.2	1645.8	2201.06	1508.27	1800.98	1861.76	1464.03	1325.12
1027	10.27	1424.43	469.685	441.308	440.022	317.875	387.083	637.386	436.542	324.267	560.097	808.174	482.877	449.018	315.312			1027	10.27	2330.04	2801.13	2036.4	2566.01	1746.66	2230.7	1530.47	1859.16	1875.26	1549.94	1403.71
1028	10.28	1348.76	472.07	428.829	443.538	316.475	385.43	598.636	430.669	320.731	525.349	778.309	480.403	428.699	314.669			1028	10.28	2161.54	2587.86	1857.58	2452.88	1641.23	2128.55	1467.37	1781.91	1904.9	1657.95	1267.88
1029	10.29	1299.88	470.978	426.839	437.192	312.464	383.917	595.797	425.924	311.981	507.767	756.217	475.684	415.298	310.94			1029	10.29	2117.08	2602.02	1941.6	2548.95	1801.47	2238.84	1556.38	1815.09	1830.75	1399.76	1417.75
1030	10.3	1258.22	491.32	457.168	450.272	314.147	380.375	608.542	424.729	318.202	490.301	732.467	472.457	404.751	304.353			1030	10.3	2166.45	2598.24	1875.12	2565.51	1630.4	2161.43	1457.55	1763.22	1869.22	1564.63	1251.08
1031	10.31	1331.16	790.151	722.808	653.204	319.711	387.927	618.568	439.068	318.85	479.947	720.592	473.737	399.238	307.366			1031	10.31	2358.39	2797.21	2036.89	2549.58	1706.08	2229.56	1545.08	1858.64	1910.87	1568.58	1379.45
1032	10.32	1558.34	1876.69	1346.66	1331.78	323.152	392.569	673.919	461.737	329.272	472.982	716.553	467.995	394.855	316.608			1032	10.32	2434.17	2779.38	1993.91	2584.75	1761.96	2157.84	1449.08	1867.31	1829.57	1431.43	1301.66
1033	10.33	1690.33	1908.13	1374.05	1356.15	329.505	404.909	702.322	469.742	330.889	460.763	700.428	469.279	400.191	324.741			1033	10.33	2245.33	2648.39	1946.63	2458.12	1554.99	2213.16	1586.86	1802.5	1821.17	1322.52	1385.89
1034	10.34	1778.66	1887.05	1387.4	1368.91	323.203	400.487	733.483	490.809	329.339	450.249	683.165	462.811	399.349	334.527			1034	10.34	2424.99	2758.38	2048.46	2658.16	1751.68	2211.1	1518.44	1858.52	1862.12	1704.64	1389.1
1035	10.35	1818.32	1902.63	1405.44	1402.59	345.191	415.312	785.826	509.797	339.116	444.04	685.034	458.748	404.121	396.722			1035	10.35	2335.68	2682.29	2032.96	2535.24	1615.05	2212.39	1599.16	1763.52	1747.16	1369.15	1370.94
1036	10.36	1847.61	1909.85	1419.6	1420.05	341.164	419.186	884.411	561.809	347.841	442.363	680.457	464.219	424.327	542.164			1036	10.36	2323.37	2739.51	2068.47	2721.41	1731.78	2208.03	1505.89	1830.66	1825.59	1411.4	1384.01
1037	10.37	1877.2	1930.88	1447.01	1461.95	345.892	434.439	1027.96	647.475	360.93	443.955	682.844	461.784	450.782	569.446			1037	10.37	2330.52	2717.14	1953.73	2675.92	1787.14	2179.52	1545.58	1848.2	1841.84	1718.2	1323.37
1038	10.38	1894.11	1922.6	1421.57	1450.38	346.348	443.819	1138.68	689.483	365.083	439.306	682.46	461.961	477.864	549.556			1038	10.38	2181.93	2573.19	1935.01	2561.56	1733.08	2161.11	1457.25	1825.98	1837.92	1386.18	1308.98
1039	10.39	1893.93	1935.48	1431.64	1460.46	350.819	470.797	1243.41	730.449	374.494	440.543	677.95	462.603	556.702	522.509			1039	10.39	2333.05	2668.29	1926.52	2614.2	1800.06	2215.38	1546.6	1876.75	1905.71	1637.62	1373.38
1040	10.4	1883.71	1906.91	1441.8	1468.06	353.531	493.358	1304.16	767.619	374.872	443.988	672.038	459.838	623.549	514.784			1040	10.4	2232.3	2577.89	1800.54	2551.32	1640.91	2139.76	1432.8	1844.47	1875.87	1699.07	1356.99
1041	10.41	1911.85	1910.02	1444.77	1499.82	356.239	511.317	1325.6	789.458	381.07	446.58	680.854	467.766	661.17	526.716			1041	10.41	2183.52	2589.72	1845.28	2484.16	1570.46	2171.41	1555.95	1810.03	1736.18	1390.54	1489.3
1042	10.42	1872.68	1883.72	1424.13	1455.58	356.005	508.783	1341.51	800.504	381.278	458.387	688.583	464.751	646.407	523.072			1042	10.42	2404.68	2774.88	1939.13	2658.8	1740.2	2139.95	1459.35	1845.58	1884.25	1496.92	1384.72
1043	10.43	1888.91	1868.69	1417.23	1462.59	359.555	521.362	1338.94	788.004	380.961	487.311	690.265	470.265	640.835	528.31			1043	10.43	2116.11	2543.35	1742	2404.16	1493.01	2093.66	1519.44	1767.31	1711.74	1353.57	1312.97
1044	10.44	1852.77	1854.13	1422.44	1468.96	360.078	531.828	1323.61	807.619	378.391	490.955	697.331	466.748	632.604	525.722			1044	10.44	2376.49	2744.12	1874.69	2729.01	1793.49	2253.94	1509.36	1836.37	1906.1	1665.64	1417.58
1045	10.45	1865.43	1856.06	1426.41	1480.32	363.633	543.177	1349.01	810.174	388.302	495.71	707.277	473.017	631.053	533.328			1045	10.45	2297.55	2681.89	1930.87	2747.26	1753.36	2211	1548.38	1828.05	1935.23	1642.12	1408.64
1046	10.46	1840.17	1831.77	1419.49	1451.23	360.473	539.697	1338.66	798.174	383.202	499.368	703.839	469.674	618.453	513.669			1046	10.46	2330.58	2642.39	1870.41	2646.45	1757.98	2227.82	1482.08	1851.26	1863.66	1521.63	1381.47
1047	10.47	1832.12	1816.32	1411.9	1458.06	367.577	536.014	1327.12	805.441	386.659	514.188	716.504	472.5	625.686	514.653			1047	10.47	2507.31	2763.95	2061.25	2751.67	1934.65	2261.31	1571.67	1918.82	1994.7	2147.98	1455.03
1048	10.48	1812.52	1820.92	1416.18	1454.76	365.2	539.12	1307.47	801.725	378.686	517.738	722.061	473.229	622.235	504.781			1048	10.48	2306.86	2670.86	1869.55	2486.7	1673.75	2210.63	1471.01	1770.92	1758.34	1456.17	1336.83
1049	10.49	1811.28	1778.65	1381.65	1431.9	366.92	536.83	1302.59	787.631	393.138	514.653	732.566	481.479	614.811	505.29			1049	10.49	2351.21	2761.32	2063.23	2666.47	1865.85	2308.7	1617.06	1838.38	1864.03	1390.63	1521.67
1050	10.5	1784.33	1766.73	1381.09	1439.72	364.8	534.391	1284.69	786.119	388.561	507.452	749.996	479.61	612.944	484.17			1050	10.5	2333.36	2671.68	2020.99	2654.46	1838.01	2259.83	1524.39	1884.93	2030.88	1974.09	1402.94
1051	10.51	1770.1	1744.38	1400.31	1432.07	361.956	531.088	1256.68	765.089	381.517	510.832	765.191	470.741	601.167	477.107			1051	10.51	2228.71	2629.43	1939.75	2520.08	1747.67	2336.03	1642.1	1789.91	2002.29	1705.38	1411.58
1052	10.52	1742.53	1730.56	1371.99	1395.24	358.82	537.883	1259.33	759.233	375.419	521.33	776.578	475.634	589.839	475.102			1052	10.52	2169.13	2703.59	2004.55	2567.59	1883.94	2249.21	1519.05	1821.59	1867.07	1435.81	1387.66
1053	10.53	1723.16	1698.13	1368.95	1406.68	366.122	535.352	1228.29	747.996	377.65	524.564	776.777	471.781	581.157	464			1053	10.53	2197.66	2624.66	2000.94	2557.69	1779.31	2295.81	1579.03	1834.69	1969.07	1530.52	1480.44
1054	10.54	1714.31	1677.96	1365.36	1402.56	363.802	538.798	1216.59	745.725	380.52	521.21	781.254	471.863	570.553	461.286			1054	10.54	2312.64	2669.34	2056.52	2427.77	1729.79	2255.62	1518.29	1802.17	1783.74	1328.34	1438.35
1055	10.55	1711.22	1650.63	1366.26	1399.48	361.883	526.312	1179.8	735.907	372.277	533.794	765.647	478.089	558.614	461.572			1055	10.55	2297.57	2723.56	2040.87	2707.41	1901.53	2191.74	1561.53	1863.44	1970.82	1747.29	1461.74
1056	10.56	1714.07	1662.52	1350.85	1389.04	363.581	538.083	1194.38	735.839	383.263	560.985	772.978	474.407	561.151	455.822			1056	10.56	2239.88	2542.81	1889.35	2532.05	1764.88	2157.83	1452.01	1776.19	1817.96	1531.63	1319.59
1057	10.57	1684.35	1629.74	1345.02	1371.45	361.955	528.658	1148.83	726.487	375.733	563.431	755.728	473.96	553.616	449.732			1057	10.57	2301.47	2578.39	1992.79	2466.6	1715.59	2269.23	1574.49	1872.52	1990.27	1659.63	1513.46
1058	10.58	1660.54	1607.66	1322.64	1365.68	367.112	535.873	1138.97	713.822	377.359	577.713	752.322	473.341	566.675	446.46			1058	10.58	2352.45	2612.27	2007.27	2652.01	1778.21	2200.53	1487.2	1852.6	1922.4	1599.67	1343.89
1059	10.59	1666.82	1577.31	1340.14	1354.97	359.481	537.502	1136.72	698.212	377.159	569.549	752.277	474.364	567.425	441.105			1059	10.59	2366.01	2642.91	2045.56	2555.72	1788.82	2268.83	1572.41	1852.36	1937	1409.93	1414.97
1060	10.6	1643.81	1538.68	1301.24	1340.22	359.248	535.1	1072.03	675.28	377.513	577.069	725.946	467.005	555.006	433.489			1060	10.6	2471.15	2850.89	2145.31	2749.94	1899.07	2265.16	1514.33	1825.12	1853.73	1467.63	1420.08
1061	10.61	1642.32	1548.02	1309.37	1358.25	369.416	528.158	1082.23	677.021	380.383	570.527	737.982	478.295	541.835	426.118			1061	10.61	2297.84	2717.33	1981.53	2489.09	1751.87	2294.73	1581.06	1811.7	1862.85	1379.46	1461.62
1062	10.62	1631.39	1505.07	1291.97	1317.44	359.661	528.358	1064.32	673.064	372.864	567.245	740.799	470.298	519.138	422.384			1062	10.62	2329.41	2767.54	1974.39	2606.62	1834.29	2266.77	1493.15	1892.77	1954.68	1534.53	1370.72
1063	10.63	1581.29	1474.77	1286.82	1315.05	359.259	524.831	1035.92	662.03	366.644	550.983	720.826	462.801	507.52	407.582			1063	10.63	2141.65	2557.05	1832.43	2452.08	1727.93	2165.59	1523.48	1848.96	1782.5	1537.57	1330.53
1064	10.64	1573.73	1449.48	1255.76	1293.63	356.73	524.98	1009.87	628.686	369.467	530.238	718.103	460.04	490.14	399.653			1064	10.64	2328.21	2696.46	1973.13	2553.12	1825.2	2281.57	1524.16	1892.49	1967.87	1558.15	1381.74
1065	10.65	1555.55	1430.67	1261.4	1290.31	358.895	517.364	986.492	629.661	368.883	529.783	709.511	462.692	486.011	400.365			1065	10.65	2333.68	2735.93	1997.03	2538.71	1901.34	2295.48	1581.62	1900.94	1948.76	1687.07	1417.59
1066	10.66	1549.82	1413.62	1238.7	1272.41	347.092	513.772	947.229	607.191	365.856	516.608	704.561	462.739	473.498	385.344			1066	10.66	2166.02	2566.59	1853.9	2302.54	1600.15	2247.02	1509.15	1793.12	1780.73	1332.22	1329.59
1067	10.67	1520.4	1371.34	1228.52	1251.49	351.028	504.023	935.258	605.314	357.655	501.815	695.592	457.623	458.197	378.256			1067	10.67	2245.31	2668.68	2041.87	2530.51	1825.24	2333.01	1590.03	1903.62	1823.89	1442.24	1456.74
1068	10.68	1523.23	1362.97	1204.63	1249.43	345.975	513.798	906.576	583.559	361.55	492.55	687.115	461.013	457.082	374.129			1068	10.68	2297.03	2653.4	1985.06	2763.38	1826.65	2197.24	1515.54	1844.47	1843.16	1498.77	1318.94
1069	10.69	1484.15	1315.11	1202.67	1235.21	344.627	502.531	897.869	585.059	354.409	484.776	684.864	455.114	444.554	369.305			1069	10.69	2144.45	2572.9	1887.55	2344.61	1635.3	2182.41	1552.17	1917.82	1785.74	1295.26	1438.82
1070	10.7	1460.91	1305.62	1166.24	1181.49	348.564	509.737	854.441	564.284	348.895	469.308	666.414	448.62	437.987	360.866			1070	10.7	2295.15	2666.47	1928.06	2590.63	1850.88	2151.28	1475.58	1949.33	1842.64	1676.56	1354.66
1071	10.71	1451.33	1271.76	1156.91	1180.79	347.57	494.589	836.36	556.267	350.478	462.342	644.683	442.381	421.25	354.857			1071	10.71	2222.43	2691.68	1909.12	2407.65	1821.46	2195.66	1572.92	1946.59	1922.61	1642.6	1386.76
1072	10.72	1424.21	1232.26	1125.82	1147.9	339.159	497.164	811.758	535.114	348.081	448.564	643.409	444.571	418.646	347.9			1072	10.72	2140.26	2486.41	1820.77	2301.98	1654.64	2184.62	1512.54	1871.92	1805.06	1392.59	1325.2
1073	10.73	1406.47	1215.89	1113.33	1127.59	339.752	493.895	788.042	524.911	346.1	445.104	644.455	443.461	414.961	344.897			1073	10.73	2252.36	2674.81	1924.34	2710.02	1961.91	2251.41	1565.55	1947.68	1884.74	1558.7	1354.18
1074	10.74	1420.6	1216.76	1110.25	1141.49	338.744	500.089	796.411	515.013	344.388	447.998	635.12	445.141	416.7	347.832			1074	10.74	2139.78	2538.12	1813.05	2490.23	1700.54	2225.87	1518.12	1881.82	1788.91	1426.77	1369.24
1075	10.75	1389.18	1169.99	1064.45	1106.91	333.303	481.894	778.504	515.081	338.958	435.495	625.616	442.314	405.344	344.224			1075	10.75	2214.27	2603.33	1943.71	2560.41	1875.04	2260.91	1560.96	1935.16	1904.98	1427.2	1414.44
1076	10.76	1393.28	1154.68	1071.38	1084.97	341.866	499.184	747.318	500.169	342.036	436.674	618.499	439.464	405.707	341.089			1076	10.76	2258.94	2681.86	1909.57	2619.9	1822.86	2261.17	1585.71	1928.99	1824.43	1510.27	1397.56
1077	10.77	1379.17	1121.32	1046.18	1064.42	337.077	473.203	733.504	495.559	337.722	432.517	621.841	439.266	402.026	337.721			1077	10.77	2236.26	2624.76	1863.92	2499.11	1764.67	2244.64	1543.8	1903.58	1887.55	1385.25	1409.75
1078	10.78	1353.73	1120.32	1036.94	1050.06	339.92	478.245	711.712	484.547	336.038	424.529	610.651	441.44	399.192	337.805			1078	10.78	2088.33	2486.15	1796.01	2359.07	1685.84	2239.1	1559.65	1895.68	1895.47	1569.59	1405.17
1079	10.79	1360.81	1093.38	1034.68	1053.57	326.189	470.32	682.314	493.869	332.053	426.658	606.847	427.4	394.12	341.074			1079	10.79	2174.66	2578.52	1928.03	2542.23	1805.42	2281.42	1549.68	1882.47	1833.41	1699.37	1408.54
1080	10.8	1328.2	1091.18	1008.64	1034.05	331.461	468.148	686.907	482.102	340.061	427.784	603.113	429.315	397.935	330.498			1080	10.8	2096.61	2474.62	1829.77	2359.53	1653.39	2228.71	1529.79	1809.32	1763.39	1386.91	1315.56
1081	10.81	1317.69	1049.29	1015.59	1036.72	332.559	467.228	693.381	472.508	330.536	425.585	605.243	428.798	400.511	336.572			1081	10.81	2312.76	2673.76	1952.33	2529.61	1861.3	2249.9	1507.23	1883.64	1858.88	1475.65	1363.64
1082	10.82	1327.68	1054.82	1013.4	1038.29	335.516	471.334	680.737	472.131	332.834	430.447	590.852	426.349	405.599	338.728			1082	10.82	2162.55	2610.17	1936.84	2538.08	1770.94	2227.63	1518.41	1823.03	1813.07	1524.02	1384.77
1083	10.83	1303.01	1028.62	1010.23	1021.61	327.328	464.177	678.928	477.534	332.494	423.63	595.472	426.7	404.832	338.637			1083	10.83	2054.31	2555.19	1834.15	2278.43	1641.99	2209.29	1491.09	1823.79	1770.92	1317.28	1385.64
1084	10.84	1289.2	994.13	991.106	1012.28	330.089	462.448	682.47	465.119	335.375	421.007	586.365	425.445	402.757	337.966			1084	10.84	2280.52	2609.49	1887.74	2556.19	1787.86	2208.17	1520.9	1835.06	1949.7	1596	1284.95
1085	10.85	1282.93	981.986	996.743	1019.05	330.977	463.208	688.14	450.945	329.33	420.985	583.121	423.467	391.795	333.447			1085	10.85	2315.34	2639.29	1926.33	2579.97	1858.4	2195.91	1471.72	1802.79	1842.49	1637.67	1318.37
1086	10.86	1274.51	982.236	976.995	998.947	332.125	461.148	666.492	459.165	330.883	416.681	570.324	417.502	403.855	327.339			1086	10.86	2065.22	2477.48	1786.77	2373.02	1625.07	2168.38	1510.57	1730.09	1740.48	1362.71	1251.6
1087	10.87	1260.4	968.913	980.442	1001.94	328.53	459.091	662.589	466.5	335.047	418.224	576.822	422.045	400.103	328.337			1087	10.87	2147.42	2496.51	1915.34	2548.78	1748.49	2227.32	1506.27	1795.36	1871.4	1515.52	1299.18
1088	10.88	1245.48	960.877	963.344	988.075	333.709	462.608	648.864	456.53	324.794	408.746	570.808	414.235	392.576	327.028			1088	10.88	2102.18	2460.72	1830.94	2487.98	1728.83	2253.69	1577.3	1746.39	1742.28	1336.47	1379.31
1089	10.89	1250.84	940.748	954.5	980.365	334.959	452.575	652.487	454.797	334.614	399.661	568.725	419.259	390.815	330.938			1089	10.89	2262.2	2581.56	1908.65	2426.96	1781.67	2162.46	1483.14	1835.69	1893.89	1461.44	1319.77
1090	10.9	1232.15	944.252	926.353	970.51	327.148	461.572	647.369	466.941	329.544	402.844	568.487	416.946	388.824	327.469			1090	10.9	2143.1	2505.14	1804.28	2283.62	1685.81	2214.02	1571.33	1819.73	1956.46	1411.22	1354.19
1091	10.91	1227.95	936.478	935.51	961.995	331.753	443.906	651.178	454.589	333.43	397.152	569.52	415.506	377.501	330.547			1091	10.91	2304.86	2621.83	1982.77	2467.83	1813.31	2226.21	1509.31	1841.37	1810.65	1343.33	1378.44
1092	10.92	1229.4	917.707	915.589	947.252	336.111	464.073	635.017	450.292	329.148	394.343	579.422	411.938	382.428	328.254			1092	10.92	2495.59	2695.44	2021.57	2735.24	1952.03	2233.23	1552.18	1892.66	1913.62	1670.36	1440.29
1093	10.93	1208.91	912.2	917.546	942.969	325.956	446.817	631.508	442.305	326.847	389.952	557.533	415.349	375.433	329.338			1093	10.93	2120.31	2386.55	1747.16	2319.61	1600.31	2150.58	1459.34	1733.61	1722.67	1313.47	1288.11
1094	10.94	1193.24	900.486	910.332	939.591	327.83	452.484	626.127	446.589	328.086	392.522	561.609	410.235	367.609	324.401			1094	10.94	2401.6	2687.97	1912.23	2562.65	1853.81	2232.94	1570.44	1853.5	1899.6	1688.8	1327.21
1095	10.95	1188.1	898.507	911.589	937.075	334.855	446.822	624.898	454.208	326.431	387.104	562.335	409.594	370.658	324.868			1095	10.95	2127.25	2414.58	1740.06	2368.49	1682.09	2190.76	1471.47	1728.74	1667.94	1333.14	1225.76
1096	10.96	1196.34	901.351	903.969	943.043	336.127	454.275	642.886	443.453	329.381	388.235	558.945	414.632	374.46	325.386			1096	10.96	2279.71	2623.16	1904.37	2546.19	1817.73	2293.05	1643.65	1887.3	1875.26	1408.14	1425.12
1097	10.97	1177	883.505	902.264	922.798	328.273	451.773	625.013	449.064	326.197	389.489	561.3	410.002	362.298	325.528			1097	10.97	2241.19	2531.52	1833.59	2460.78	1813.54	2220.61	1531.47	1789.95	1837.34	1378.73	1357.91
1098	10.98	1179.75	879.05	905.69	919.714	330.606	452.383	627.254	438.097	324.273	386.561	551.517	409.026	371.672	322.656			1098	10.98	2198.95	2471.9	1873.66	2316.36	1748.35	2251.83	1622.33	1799.24	1749.69	1271.8	1459.76
1099	10.99	1161.43	867.983	903.377	920.704	331.014	447.066	621.381	443.538	325.919	396.021	556.694	406.143	366.114	319.918			1099	10.99	2260.07	2462.12	1856.05	2501.42	1921.27	2217.75	1511.87	1828.8	1873.3	1744.74	1376.31
1100	11	1160.65	861.707	882.981	917.832	327.422	437.814	630.644	443.064	328.839	390.885	550.596	401.987	362.152	319.009			1100	11	2099.16	2400.07	1748.59	2221.99	1711.48	2112.15	1526.08	1707.58	1722.09	1369.21	1321.11
1101	11.01	1136.67	860.012	887.272	902.714	327.491	432.211	617.818	436.453	324.866	386.752	548.489	404.797	364.4	317.526			1101	11.01	2162.92	2417.55	1865.65	2567.78	1901.51	2184.18	1484.91	1789.16	1923.16	1608.43	1374.19
1102	11.02	1136.39	866.038	894.303	915.964	330.411	445.87	626.5	450.64	330.233	391.288	553.782	407.603	369.529	317.05			1102	11.02	2094.19	2336.48	1750.57	2455.31	1780.91	2262.93	1599.37	1734.93	1761.02	1452.7	1470.32
1103	11.03	1134.15	838.921	901.397	910.267	332.18	440.739	632.097	445.585	325.038	385.26	559.68	409.515	366.07	313.844			1103	11.03	2106.12	2427.28	1822.03	2524.4	1822.76	2251.09	1489.8	1785.97	1846.52	1431.94	1442.18
1104	11.04	1145.72	838.993	887.373	930.404	340.498	448.767	631.318	454.148	329.331	390.239	562.449	410.241	365.093	319.571			1104	11.04	2101.3	2437.23	1811.98	2344.94	1838.81	2219.31	1567.13	1782.45	1852.48	1330.37	1382.98
1105	11.05	1128.63	856.834	893.204	921.416	337.919	447.139	640.034	449.826	328.434	385.184	562.126	416.125	364.462	316.339			1105	11.05	2167.43	2511.95	1790.08	2496.83	1903.27	2311.79	1537.97	1812.44	1861.55	1530.64	1457.12
1106	11.06	1130.62	843.091	889.404	895.488	338.908	440.098	649.369	454.322	329.916	387.517	558.912	414.103	361.142	315.032			1106	11.06	2046.85	2460.32	1779.76	2236.35	1781.34	2266.96	1584.12	1765.02	1835.49	1333.68	1463.83
1107	11.07	1138.31	844.625	900.512	933.834	335.272	445.495	646.602	456.322	336.395	384.105	565.938	414.283	360.513	317.635			1107	11.07	2224.42	2448.07	1927.68	2442.92	1984.17	2163.25	1472.45	1820.76	1822.72	1719.26	1330.83
1108	11.08	1118.23	847.849	889.716	918.512	334.538	443.008	645.39	452.894	333.08	385.121	555.919	411.787	360.32	317.993			1108	11.08	2050.32	2336.38	1754.43	2310.85	1758.08	2178.57	1571.56	1717.78	1736.28	1388.27	1355.14
1109	11.09	1130.66	845.594	887.375	918.387	339.931	444.686	634.436	455.008	333.658	387.402	558.096	410.6	360.716	310.364			1109	11.09	2295.36	2583.52	1907.13	2608.92	1904.35	2266.92	1534.28	1826.73	1868.05	1525.37	1408.7
1110	11.1	1122.74	845.308	883.438	907.209	335.356	437.617	647.784	453.64	330.677	382.615	566.722	410.114	356.75	313.795			1110	11.1	2081.67	2372.06	1752.82	2258.29	1704.43	2288.13	1630.86	1789.39	1734.82	1320.05	1490.12
1111	11.11	1122.22	832.315	895.764	907.368	337.225	449.486	648.809	450.275	330.67	387.029	555.439	409.006	363.207	315.7			1111	11.11	2245.05	2557.09	1902.03	2668.73	1914.41	2298.9	1558.83	1806.23	1973.99	1731.32	1412.82
1112	11.12	1123.68	839.24	871.911	896.406	335.234	438.458	656.542	463.064	333.917	381.051	558.029	409.714	357.656	313.254			1112	11.12	2202.26	2478.96	1837.17	2576.26	1921.13	2259.14	1636.76	1818.56	2020.5	1786.82	1481.91
1113	11.13	1107.47	830.055	856.567	874.072	337.13	439.322	648.093	453.004	331.505	379.072	549.506	404.142	353.116	314.31			1113	11.13	2175.84	2490.15	1859.9	2431.51	1860	2263.6	1594.48	1742.77	1722.31	1313.48	1431.03
1114	11.14	1113.49	820.221	878.075	900.281	333.023	432.395	655.822	464.034	326.413	377.895	561.885	406.033	353.032	308.701			1114	11.14	2093.07	2445.41	1789	2415.16	1742.66	2193.47	1576.71	1764.54	1765.03	1384.2	1419.26
1115	11.15	1108.5	815.25	855.404	863.428	334.503	436.059	643.631	449.843	327.192	375.263	558.44	407.343	355.207	310.121			1115	11.15	2249.06	2513.06	1864.18	2248.76	1735.12	2334.91	1595.68	1839.59	1843.73	1592.45	1501.15
1116	11.16	1116.93	813.481	843.639	866.238	327.789	435.83	648.254	472.174	329.909	382.614	552.636	404.326	358.05	307.138			1116	11.16	2246.58	2523.24	1889.92	2395.36	1975.3	2183.21	1566.9	1885.92	1919.12	1903.31	1378.79
1117	11.17	1103.05	825.315	840.344	857.817	330.084	442.277	647.873	464.758	331.788	377.053	548.365	404.19	352.364	307.755			1117	11.17	2257.64	2518.15	1977.38	2498.03	1922.21	2265.18	1545.02	1867.53	1850.27	1744.48	1415.97
1118	11.18	1106.66	817.115	846.043	864.709	334.153	434.947	646.881	468.127	329.586	375.38	551.631	408.105	350.153	304.877			1118	11.18	2289.96	2636.43	1962.38	2593.61	1896.3	2373.34	1656.45	1879.76	2022.42	1868.49	1528.72
1119	11.19	1107.23	810.007	832.188	857.06	330.688	431.269	648.843	454.826	327.831	372.995	551.308	408.513	342.926	301.13			1119	11.19	2043.43	2335.51	1784.92	2212.11	1630.3	2318	1570.87	1833.26	1743.57	1427.75	1401.71
1120	11.2	1085.13	808.897	835.954	873.524	327.253	431.67	658.258	460.754	324.72	371.906	549.683	397.819	347.944	304.032			1120	11.2	2165.95	2571.45	1881.87	2540.21	1804.03	2273.72	1605.72	1877.68	1958.87	1738.98	1413.58
1121	11.21	1080.99	827.334	850.394	866.192	327.583	435.394	654.242	461.898	329.609	378.733	549.434	404.865	347.119	307.136			1121	11.21	2062.4	2346.51	1722.15	2271.33	1642.28	2191.95	1542.67	1775.46	1801.37	1478.87	1292.33
1122	11.22	1092.62	808.014	845.81	854.151	328.316	429.795	652.11	464.606	331.861	374.648	548.667	402.592	339.752	304.312			1122	11.22	2252.22	2563.28	1880.49	2468.32	1860.81	2274.61	1596.15	1874.29	1949.74	1787.39	1437.3
1123	11.23	1080.97	800.233	827.887	869.454	325.467	430.538	648.403	464.195	325.495	370.431	548.241	395.244	349.858	304.793			1123	11.23	2158.89	2502.47	1818.1	2362.68	1742.64	2259.75	1561.06	1801.95	1847.58	1500.4	1410.41
1124	11.24	1086.67	807.692	838.911	858.93	329.691	430.273	657.928	467.144	323.383	374.637	547.237	399.896	347.917	303.65			1124	11.24	2183.72	2485.36	1816.67	2459.84	1801.78	2242.57	1586.39	1882.39	1946.57	1902.47	1433.58
1125	11.25	1068.93	804.613	855.175	869.474	328.917	437.195	657.542	461.292	326.622	370.821	548.043	399.667	345.567	304.675			1125	11.25	2159.65	2491.56	1790.58	2554.99	1823.6	2210.32	1545.06	1824.85	1958.36	1621.61	1397.48
1126	11.26	1075.23	799.233	848.659	871.519	327.17	435.598	665.86	467.623	325.572	374.201	548.525	398.183	340.957	302.82			1126	11.26	2124.5	2519.55	1845.63	2311.25	1763.18	2237.51	1550	1822.73	1790.18	1433.18	1408.04
1127	11.27	1068.79	807.829	849.454	880.087	331.4	452.656	684.182	478.538	324.145	373.168	543.745	402.188	346.314	299.819			1127	11.27	2153.72	2464.56	1803.93	2453.41	1797.87	2212.34	1499.09	1822.14	1904.63	1779.19	1363.81
1128	11.28	1082.54	805.774	856.375	872.892	331.867	451.487	707.229	490.25	323.255	368.886	534.076	397.798	346.093	304.495			1128	11.28	2174.61	2516.16	1942.98	2575.98	1823.26	2290.49	1579.93	1873.31	1969.56	1645.07	1502.84
1129	11.29	1069.97	783.779	848.906	882.2	329.013	461.33	729.619	507.763	326.931	372.214	532.006	394.77	346.903	297.586			1129	11.29	2073.32	2462.95	1802.5	2460.26	1739.82	2255.62	1557.62	1848.81	1893.78	1616.04	1438.32
1130	11.3	1059.79	792.608	850.543	881.911	335.156	470.155	783.678	531.301	336.269	372.885	530.61	397.588	345.308	301.11			1130	11.3	2007.92	2467.06	1723.12	2291.08	1632.88	2215.1	1505.02	1780.83	1721.09	1378.83	1355.65
1131	11.31	1055.43	794.993	845.575	884.204	330.152	479.634	818.424	560.669	337.188	372.707	533.585	400.449	340.482	299.496			1131	11.31	2099.71	2565.81	1924.31	2656.38	1831.29	2200.69	1508.78	1869.69	1965.41	1754.37	1401.13
1132	11.32	1065.14	780.32	868.216	882.55	331.856	476.856	873.441	583.814	339.289	375.799	533.587	398.711	341.521	302.724			1132	11.32	2145.99	2578.6	1871.19	2502.16	1793.47	2174.14	1509.79	1871.14	1874.39	1658.68	1390.68
1133	11.33	1043.88	784.341	842.488	890.887	327.805	487.564	912.119	607.36	340.487	370.683	532.613	393.702	346.686	296.729			1133	11.33	2010.32	2408.67	1699.31	2302.53	1603.12	2137.53	1488.37	1815.09	1775.07	1490.51	1303.48
1134	11.34	1066.5	789.822	865.923	908.445	339.247	486.998	955.669	629.568	344.755	373.62	531.252	396.745	345.251	300.567			1134	11.34	2104.34	2519.12	1816.66	2444	1812.99	2203.81	1493.74	1879.55	1896.71	1659.99	1357.88
1135	11.35	1046.16	800.178	855.613	923.377	335.811	493.023	975.669	644.653	343.008	375.102	539.208	395.502	347.89	299.871			1135	11.35	1960.6	2366.81	1737.29	2424.05	1678.52	2200.57	1510.19	1821.81	1751.5	1356.42	1402.08
1136	11.36	1050.06	797.635	862.805	918.478	341.016	489.528	969.309	648.064	347.484	371.24	538.1	396.036	348.259	300.518			1136	11.36	2274.93	2603.58	1957.29	2686.89	1954.15	2219.11	1483.3	1852.91	1880.54	1554.47	1363.47
1137	11.37	1069.97	806.305	858.969	904.091	336.653	500.325	987.297	648.352	347.208	368.849	537.51	400.947	348.583	302.672			1137	11.37	2094.55	2448.15	1726.76	2361.79	1735.56	2126.47	1464.22	1824.09	1814.76	1506.52	1269.83
1138	11.38	1058.05	792.139	856.55	887.413	344.562	492.369	987.258	639.903	346.644	376.474	537.243	394.504	347.156	300.434			1138	11.38	2085.68	2482.6	1811.28	2411.75	1756.61	2191.36	1492.84	1879.92	1921.58	1820.72	1363.49
1139	11.39	1059.81	801.529	845.918	896.822	341.294	500.837	948.085	646.928	347.016	375.692	536.624	397.752	353.1	301.591			1139	11.39	2051.6	2442.2	1852.46	2283.6	1748.9	2143.76	1496.54	1817.53	1787.08	1484.83	1324.95
1140	11.4	1066.7	799.346	849.76	887.452	340.198	493.002	954.165	637.199	354.212	373.801	543.46	396.702	347.408	303.309			1140	11.4	2139.18	2467.68	1866.84	2393.4	1881.08	2257.14	1513.5	1858.76	1807.29	1409.65	1408.41
1141	11.41	1062.56	790.058	849.397	892.755	339.544	496.312	931.136	635.466	347.011	374.919	538.885	399.734	343.284	299.103			1141	11.41	2280.23	2639.97	1930.49	2512.25	1938.29	2166.12	1490.36	1911.9	1934.86	1690.87	1344.89
1142	11.42	1057.01	795.219	843.303	879.786	346.117	494.095	919.102	638.157	356.647	372.562	547.194	392.366	345.078	303.083			1142	11.42	2022.55	2410.5	1740.07	2195.9	1635.02	2069.57	1406.65	1778.06	1738.9	1378.39	1266.49
1143	11.43	1066.73	804.526	842.43	875.337	342.158	500.234	923.61	602.657	354.214	374.554	545.864	397.001	348.408	296.859			1143	11.43	2091.24	2504.34	1940.01	2484.78	1911.52	2153.76	1524.71	1869.74	1877.58	1602.09	1377.36
1144	11.44	1078.3	796.88	842.142	862.825	336.248	485.384	890.75	598.169	351.172	373.13	542.162	393.092	341.759	297.412			1144	11.44	2092.16	2462.97	1917.94	2325.28	1818.05	2144.86	1455.34	1856.96	1944.81	1899.02	1378.36
1145	11.45	1074.49	806.512	825.332	871.909	334.305	490.828	873.326	597.174	353.953	372.838	542.332	389.118	341.816	298.68			1145	11.45	2028.79	2424.12	1827.19	2359.69	1712.73	2133.69	1494.14	1839.14	1836.59	1558.19	1317.7
1146	11.46	1072.72	796.764	849.269	883.127	338.473	484.683	859.186	596.945	352.125	370.082	543.308	394.098	345.63	300.007			1146	11.46	2101.6	2437.5	1856.83	2275.6	1708.6	2140.19	1457.93	1860.59	1815.42	1355.38	1402
1147	11.47	1075.54	801.197	841.103	869.986	331.241	491.045	846.648	587.254	350.077	367.987	535.309	393.719	347.827	295.076			1147	11.47	2152.37	2456.7	1842.54	2471.14	1858.94	2128.46	1488.03	1889.7	1933.61	1843.19	1359.26
1148	11.48	1087.69	781.861	841.981	873.832	335.989	479.497	831.606	572.199	356.998	372.137	530.359	399.467	340.478	297.216			1148	11.48	1995.87	2269.06	1715.62	2115.85	1605.48	2049.38	1395.34	1759.34	1706.34	1340.8	1265.77
1149	11.49	1064.46	799.608	822.019	857.332	329.653	479.134	816.246	549.492	348.32	368.754	526.931	391.842	338.119	292.214			1149	11.49	2093.77	2411.68	1776.4	2138.75	1759.5	2159.88	1494.88	1886.11	2009.98	1775.84	1393.22
1150	11.5	1060.01	787.163	827.93	847.993	326.919	471.205	816.106	557.568	348.144	366.213	530.626	399.739	336.116	297.315			1150	11.5	2008.34	2253.08	1743.84	2182.04	1641.9	1989.91	1361.46	1761.49	1745.15	1491.69	1215.83
1151	11.51	1053.91	794.041	816.93	853.411	323.477	469.984	797.801	549.653	352.2	364.815	527.075	397.9	342.746	292.308			1151	11.51	2088.34	2399.78	1852.16	2404.02	1810.98	2135.67	1515.66	1856.56	1837.34	1382.2	1357.22
1152	11.52	1059.69	799.844	828.139	832.457	333.453	462.145	779.75	544.377	348.705	373.086	522.898	397.504	341.507	296.284			1152	11.52	2003.86	2327.51	1776.99	2346.68	1750.44	2221.11	1475.14	1779.03	1761	1429.72	1420.93
1153	11.53	1066.87	800.865	813.101	859.572	327.186	466.508	785.445	553.475	344.519	372.27	531.944	398.842	336.727	293.652			1153	11.53	2069.16	2376.76	1834.67	2476.16	1809.96	2232.81	1577.67	1846.62	1886.64	1433.76	1397.14
1154	11.54	1051.6	797.411	818.846	859.55	329.612	461.288	770.318	528.051	339.567	366.364	525.346	399.605	334.38	293.842			1154	11.54	2174.47	2412.07	1876.39	2650.29	1987.06	2176.48	1469.93	1841.21	1960.35	1587.6	1321.14
1155	11.55	1067.08	798.935	814.267	835.406	327.6	464.514	761.415	529.551	340.892	366.979	526.029	392.773	334.612	294.578			1155	11.55	1959.84	2285.66	1759.68	2161.05	1670.66	2127.03	1559.47	1775.07	1746.71	1396.12	1324.25
1156	11.56	1057.32	798.368	817.067	829.361	321.467	459.453	737.525	513.593	343.373	373.692	534.62	391.577	336.29	293.474			1156	11.56	2070.07	2391.66	1842.99	2378.91	1811.57	2138.77	1471.86	1802.83	1785.02	1435.93	1259.54
1157	11.57	1062.95	796.135	820.44	839.858	320.945	460.197	749.992	505.305	332.997	379.463	528.801	400.385	335.805	295.988			1157	11.57	1999.28	2376.91	1873.98	2637.53	1898.23	2215.48	1561.11	1844.49	1928.54	1333.29	1422.39
1158	11.58	1061.95	797.368	809.87	840.329	328.036	453.705	715.068	510.742	333.802	369.206	532.317	399.271	333.316	290.58			1158	11.58	2107.45	2491.44	1897.39	2581.88	1917.94	2197.22	1493.13	1863.32	1889.13	1662.15	1312.38
1159	11.59	1054.57	802.053	813.329	830.276	328.712	451.355	688.013	487.144	338.233	374.518	531.283	399.63	337.859	289.949			1159	11.59	2007.87	2301.6	1747.24	2329.36	1785.97	2166.84	1517.36	1771.45	1819.61	1448.4	1295.45
1160	11.6	1045.03	792.488	793.608	796.478	319.962	448.169	689.97	489.093	340.858	363.007	532.047	397.483	334.146	294.217			1160	11.6	2060.08	2325.02	1747.35	2367.52	1710.66	2264.97	1516.42	1807.37	1873.58	1531.27	1322.39
1161	11.61	1057.41	781.236	800.911	808.745	322.981	450.7	690.504	475.881	337.378	370.585	528.109	396.407	332.423	289.074			1161	11.61	1976.38	2333.92	1701.34	2266.95	1577.78	2278.88	1612.62	1752.83	1788.86	1371.05	1398.86
1162	11.62	1052.58	779.675	784.94	803.147	322.184	447.883	665.284	479.903	336.714	368.732	531.152	396.87	331.825	292.225			1162	11.62	2146.07	2436.49	1791.34	2532.27	1848.86	2313.27	1545.65	1777.53	1951.94	1765.67	1420.58
1163	11.63	1052.6	783.798	789.678	793.969	323.795	442.638	670.034	479.301	333.442	369.708	531.477	392.871	330.779	291.255			1163	11.63	1984.59	2379.51	1711.38	2228.98	1561.4	2328.67	1638.88	1746.79	1827.73	1384.1	1474.31
1164	11.64	1051.91	793.623	781.844	798.392	322.288	442.867	657.436	466.326	328.628	368.163	535.29	390.653	333.559	294.083			1164	11.64	2202.57	2499	1849.78	2605.49	1889.3	2329.22	1548.43	1763.81	1835.8	1641.56	1373.89
1165	11.65	1054.59	784.899	778.37	784.5	319.019	434.697	642.669	463.288	328.456	361.213	524.147	391.819	331.369	290.12			1165	11.65	2026.24	2349.61	1770.79	2306.43	1616.35	2232.84	1610.03	1757.01	1847.3	1649.9	1347.32
1166	11.66	1046.89	795.433	774.144	794.587	315.98	438.964	649.165	463.271	325.036	369.376	530.859	391.212	332.86	290.749			1166	11.66	2143.21	2511.1	1802.71	2520.51	1830.19	2277.49	1555.71	1801.62	1888.1	1594.38	1456.65
1167	11.67	1039.26	781.651	761.195	780.269	322.837	440.494	636.568	460.746	322.403	365.168	518.124	387.344	332.227	288.186			1167	11.67	2153.85	2494.28	1848.44	2509.49	1821.32	2298.67	1662.4	1804.27	1901.21	1572.26	1512.14
1168	11.68	1035.66	777.418	769.627	766.502	320.288	433.916	642.148	456.941	326.389	369.45	520.63	390.804	330.656	289.081			1168	11.68	2122.82	2514.38	1869.67	2314.05	1710.08	2326.57	1603.2	1785.87	1883.56	1340.18	1465.24
1169	11.69	1045.07	780.971	769.053	771.062	323.487	427.188	631.928	450.034	326.609	373.325	520.74	384.336	331.119	285.007			1169	11.69	2001.76	2324.53	1694.36	2474.44	1837.96	2268.47	1604.55	1735.07	1865.87	1607.2	1393.37
1170	11.7	1018.17	755.536	760.995	781.325	318.188	433.92	614.792	449.403	323.242	364.686	525.754	392.137	329.297	285.994			1170	11.7	2163.96	2456.35	1786.54	2539.11	1922.2	2271.67	1558.02	1789.45	1943.29	1521.79	1397.54
1171	11.71	1027.89	757.88	756.834	763.825	319.497	428.483	595.551	434.267	328.689	366.542	523.857	385.425	325.862	287.623			1171	11.71	2021.61	2346.04	1727.75	2315.12	1704.96	2249.87	1621.85	1833.6	1984	1535.65	1460.85
1172	11.72	1030.01	777.385	757.882	761.288	316.764	430.303	598.669	446.653	330.57	365.946	522.406	392.509	329.929	288.528			1172	11.72	1959.98	2304.84	1678.71	2244.62	1543.44	2178.04	1532.74	1726.15	1711.4	1358.24	1299.04
1173	11.73	1030.12	765.498	761.875	766.88	320.166	422.342	614.551	442.369	336.908	366.67	518.925	391.069	327.426	285.988			1173	11.73	2144.9	2522.95	1830.32	2485.09	1890.05	2326.38	1650.08	1844.32	1863.66	1607.82	1498.67
1174	11.74	1026.77	762.387	754.933	764.204	319.12	420.791	602.703	445.669	337.188	362.832	525.51	390.8	326.718	285.515			1174	11.74	1966.44	2485.61	1699.68	2134.49	1545.12	2367.47	1585.17	1740.57	1815.69	1378.41	1489.16
1175	11.75	1038.94	767.315	763.796	764.392	313.88	421.142	601.097	441.267	338.589	366.145	524.798	386.114	329.157	286.614			1175	11.75	2184.17	2533.29	1712.01	2363.44	1781.52	2274.58	1619.51	1768.51	1847.77	1587.12	1469.47
1176	11.76	1011.6	758.918	745.293	752.425	317.008	421.272	614.131	440.068	336.173	367.44	521.819	394.517	328.257	286.049			1176	11.76	2092.96	2519.94	1790.18	2293.08	1699.63	2301.22	1561.54	1777.62	1842.69	1346.03	1402.56
1177	11.77	1028.52	768.928	757.637	758.053	313.641	416.694	613.542	431.712	339.664	370.276	519.699	393.415	325.782	289.309			1177	11.77	2193.51	2589.88	1830.69	2351.06	1767.61	2258.61	1598.68	1828.02	1912.11	1570.31	1400.17
1178	11.78	1034.2	774.264	753.562	750.916	316.883	422.627	609.373	438.292	333.102	367.615	530.255	393.36	331.893	286.974			1178	11.78	2203.99	2637.4	1817.95	2292.28	1751.09	2277.98	1554.56	1760.14	1692.33	1315.66	1401.77
1179	11.79	1021.42	775.219	766.57	764.774	317.695	416.575	600.089	441.424	335.372	363.57	521.096	390.529	326.819	282.969			1179	11.79	2069.36	2560.7	1774.41	2547.34	1807.5	2196.22	1561.57	1815.39	1889.73	1743.51	1336.39
1180	11.8	1035.29	774.95	760.784	766.546	314.797	416.006	605.763	436.953	335.377	366.763	524.332	388.186	333.532	287.07			1180	11.8	1972.81	2427.12	1644.97	2200.36	1602.3	2146.04	1520.35	1720.06	1725	1388.36	1275.43
1181	11.81	1022.12	766.127	769.486	776.608	313.809	410.528	612.127	428.284	332.958	367.168	531.413	393.028	330.151	284.749			1181	11.81	2048.09	2492.2	1814.82	2508.86	2006.2	2312.3	1630.57	1826.97	1942.55	1608.82	1448.04
1182	11.82	1032.89	774.873	784.44	787.522	314.456	415.508	604.771	428.462	333.202	361.102	529.218	396.11	329.464	289.547			1182	11.82	1983.76	2387.44	1696.64	2184.68	1702.73	2152.62	1503.26	1725.86	1759.81	1347.06	1301.07
1183	11.83	1047.69	783.695	806.123	807.887	321.908	406.308	601.148	441.911	335.978	365.939	536.638	405.189	327.217	287.468			1183	11.83	2166.76	2623.4	1923.81	2447.7	1935.26	2276.01	1620.89	1813.01	1893.94	1685.57	1533.49
1184	11.84	1059.65	786.889	814.779	805.404	314.916	415.625	602.737	439.318	334.866	365.532	539.311	402.102	328.895	288.143			1184	11.84	2101.85	2486.79	1797.54	2404.48	1773.64	2229.39	1561.76	1827.83	1931.53	1667.29	1402.02
1185	11.85	1067.5	792.495	823.623	815.365	313.209	409.55	609.661	433.339	335.531	372.678	541.393	399.451	326.484	287.858			1185	11.85	1953.45	2323.37	1691.13	2193.62	1671.87	2142.35	1540.42	1704.11	1699.75	1369.79	1288.99
1186	11.86	1062.68	795.325	819.798	811.26	316.223	411.812	598.784	442.839	333.217	369.154	545.069	405.934	329.174	288.201			1186	11.86	1995.1	2370.41	1727.85	2425.33	1824.63	2194.51	1574.39	1769.34	1836.27	1651.83	1376.94
1187	11.87	1071.22	805.808	825.495	820.99	314.791	406.155	607.428	428.712	334.444	367.191	554.304	404.455	330.015	289.336			1187	11.87	1904.26	2266.22	1632.39	2236.66	1651.14	2166.35	1572.49	1689.11	1683.59	1373.85	1280.13
1188	11.88	1080.57	809.986	829.43	829.76	317.403	407.297	606.398	440.034	331.417	365.105	552.036	409.679	329.414	289.364			1188	11.88	2090.34	2437.84	1725.59	2353.92	1773.23	2213.84	1561.11	1785.55	1888.51	1578.24	1322.92
1189	11.89	1072.16	799.195	827.159	827.591	316.792	400.702	610.462	435.114	328.302	368.676	553.148	403.631	329.38	288.513			1189	11.89	2067.82	2422.49	1712.54	2439.6	1781.29	2146.26	1516.66	1676.74	1761.55	1526.15	1279.49
1190	11.9	1107.12	822.945	840.221	840.363	317.348	408.259	637.788	451.5	330.014	368.642	554.36	412.088	330.971	287.528			1190	11.9	2259.7	2537.83	1769.14	2402.68	1817.38	2324.27	1651.09	1763.83	1858.67	1536.75	1475.56
1191	11.91	1110.97	814.361	852.418	857.132	320.464	409.792	675.055	473.703	329.227	369.517	556.596	404.588	326	288.518			1191	11.91	2018.91	2329.61	1647.57	2265.72	1638.08	2164.5	1530.39	1733.43	1823.64	1487.2	1322.14
1192	11.92	1108.59	814.579	847.31	860.373	317.511	415.653	716.301	502.165	337.716	366.468	553.455	413.19	326.373	294.582			1192	11.92	2285.15	2595.88	1692.29	2412.87	1805.85	2225.23	1601.98	1799.36	1857.3	1471.57	1410.6
1193	11.93	1115.76	832.397	864.875	856.942	316.942	421.661	817.822	550.555	345.167	370.353	558.737	412.897	332.853	291.74			1193	11.93	2155.54	2418.07	1725.45	2441.16	1849.21	2138.24	1552.39	1764.81	1830.46	1727.96	1291.75
1194	11.94	1117.48	828.337	858.721	867.012	326.048	436.472	919.653	615.538	360.036	367.287	554.778	413.467	344.169	291.013			1194	11.94	2150.55	2459.94	1789.66	2599.06	1815.48	2230.19	1601.43	1780.52	1827.5	1395.05	1454.84
1195	11.95	1146.8	840.144	882.514	921.288	330.602	440.414	1000.86	673.267	369.038	374.885	560.615	413.775	347.028	296.048			1195	11.95	2077.68	2393.78	1678.83	2579.12	1859.41	2180.03	1551.97	1814.37	1819.27	1539.07	1393.56
1196	11.96	1155.21	848.312	893.325	910.868	333.342	459.559	1051.56	697.898	370.891	375.205	556.163	411.2	349.422	298.797			1196	11.96	2044.74	2389.95	1659.91	2358.27	1706.34	2139.54	1565.59	1772.72	1837.96	1579.29	1322.18
1197	11.97	1140.08	832.889	896.303	910.026	347.773	461.831	1064.38	715.051	377.219	371.175	548.612	407.446	354.016	297.686			1197	11.97	2155.61	2503.4	1849.43	2589.84	1829.57	2174.2	1531.35	1811.94	1795.24	1750.25	1332.84
1198	11.98	1136.73	840.377	905.325	916.776	359.381	484.117	1054.06	705.915	366.211	372.273	549.358	405.717	347.451	301.098			1198	11.98	1981.96	2387.79	1710.01	2513.08	1753.61	2271.02	1595.2	1860.07	1916.46	1828.7	1480.07
1199	11.99	1144.23	836.353	902.606	937.334	392.152	497.22	1076.94	690.25	367.789	371.748	547.363	405.021	345.352	301.871			1199	11.99	1900.97	2324.67	1669.74	2318.91	1602.41	2178.36	1488.01	1726.42	1672.93	1345.79	1280.9
1200	12	1136.07	842.748	888.954	922.502	527.025	576.52	1045.52	705.852	368.08	374.259	546.674	409.827	349.95	299.787			1200	12	1971	2381.28	1723.64	2276.95	1668.28	2274.1	1586.88	1808.76	1785.96	1496.36	1460.55
1201	12.01	1169.38	853.55	901.423	935.337	564.602	724.508	1051.77	719.475	369.348	382.35	554.375	409.119	349.241	295.254			1201	12.01	1965.31	2299.22	1675.98	2317.11	1641.23	2227.16	1517.46	1771.51	1766.62	1420.3	1414.01
1202	12.02	1146.49	865.043	902.928	918.303	554.803	750.278	1018.5	703.814	361.914	376.88	550.385	408.547	354.771	300.402			1202	12.02	2022.82	2409.97	1767.18	2461.62	1815.7	2194.73	1584.23	1831.99	1905.29	1645.21	1376.88
1203	12.03	1172.94	857.772	914.007	938.909	538.248	730.156	1035.43	719.076	378.08	384.463	557.654	413.73	358.787	303.691			1203	12.03	2061.07	2388.28	1817.64	2416.65	1827.51	2123.77	1561.01	1848.69	1805.16	1752.85	1347.17
1204	12.04	1166.77	859.231	900.303	920.459	518.111	706.919	994.619	697.237	381.502	379.386	547.118	407.031	356.969	301.288			1204	12.04	1956.79	2396.2	1736.89	2424.16	1861.89	2165.94	1611.93	1864.54	1802	1571.16	1439.86
1205	12.05	1168.87	852.202	917.822	921.353	498.178	671.041	988.78	690.53	376.483	376.85	550.744	399.266	357.924	298.391			1205	12.05	2035.19	2346.87	1681.14	2363.06	1744.36	2103.02	1464.84	1820.28	1821.72	1444.43	1300.47
1206	12.06	1169.99	850.257	898.769	918.409	475.258	664.714	962.682	670.996	376.506	382.006	559.814	405.875	357.755	302.005			1206	12.06	1895.54	2354.11	1687.82	2217.2	1621.21	2171.39	1569.63	1846.57	1833.68	1357.96	1426.61
1207	12.07	1185.61	851.519	895.981	917.163	455.881	633.245	968.644	667.962	366.709	381.097	561.609	406.463	363.554	299.385			1207	12.07	1930.68	2385.54	1720.79	2291.67	1681.81	2156.51	1526.37	1801.19	1781.15	1465.85	1402.54
1208	12.08	1173.23	855.541	905.286	909.966	454.45	624.552	955.657	661.331	368.519	379.684	554.228	406.691	365.1	299.107			1208	12.08	2023.77	2391.48	1737.23	2292.48	1758.67	2216.23	1623.98	1892.38	1906.16	1548.55	1577.63
1209	12.09	1182.65	849.339	895.053	907.2	438.391	602.608	919.627	637.648	364.917	384.714	561.221	404.458	364.331	303.788			1209	12.09	1925.66	2248.01	1675.26	2399.61	1779.1	2098.14	1492.2	1812.81	1708.98	1523.83	1331.84
1210	12.1	1169.07	839.928	884.317	899.647	420.517	585.013	908.25	626.297	354.516	380.125	549.744	403.222	359.849	303.161			1210	12.1	2038.67	2370.69	1686.87	2334.4	1830.37	2219.85	1658.09	1879.91	1776.35	1497.89	1523.12
1211	12.11	1160.7	830.873	887.721	892.409	413.944	556.056	871.309	624.127	349.908	382.56	549.487	402.636	356.249	301.19			1211	12.11	1936.84	2287.78	1626.29	2292.06	1671.6	2065.54	1499.09	1755.54	1681.86	1402.76	1285.25
1212	12.12	1164.86	838.817	872.49	879.779	401.278	552.933	872.263	595.648	350.184	381.669	550.885	404.502	358.926	312			1212	12.12	1920.71	2295.14	1638.02	2386.5	1719.98	2139.77	1584	1886.48	1858.72	1340.11	1391.13
1213	12.13	1168.99	840.952	874.334	885.618	390.677	537.447	840.458	587.915	348.428	381.946	555.478	402.558	358.876	316.328			1213	12.13	1867.63	2222.75	1632.49	2195.7	1602.95	2029.07	1455.9	1740.72	1619.38	1685.55	1262.56
1214	12.14	1166.99	832.111	862.351	868.351	380.586	521.477	839.907	586.657	345.972	382.82	550.159	406	359.777	312.463			1214	12.14	2056.36	2440.47	1743.32	2513.83	1854.59	2103.88	1555.29	1829.12	1765.49	1618.63	1361.82
1215	12.15	1155.53	843.168	851.94	871.459	373.562	506.394	816.008	590.284	342.9	380.779	547.885	402.468	350.12	312.842			1215	12.15	1924.35	2289.99	1686.32	2474.31	1755.14	2147.69	1487.98	1773.05	1730.74	1392.02	1299.78
1216	12.16	1141.57	824.94	839.029	850.993	354.795	486.109	792.678	566.809	336.597	379.877	536.317	403.451	351.885	310.493			1216	12.16	2040.45	2499.78	1706.01	2493.95	1808.8	2093.93	1528.25	1845.7	1815.47	1408.6	1323.47
1217	12.17	1136.54	816.853	830.118	850.849	351.284	472.303	777.89	546.479	338.038	376.251	538.957	398.292	345.31	315.039			1217	12.17	1919.73	2297.99	1675.88	2481.98	1660.81	2080.36	1468.38	1782.06	1708.67	1452.89	1302.26
1218	12.18	1107.79	816.132	819.704	828.019	341.719	463.659	759.771	538.657	331.523	372.543	536.74	398.384	341.357	315.393			1218	12.18	1945.35	2355.75	1737.54	2380.31	1627.29	2116.08	1579.89	1870.4	1800.34	1429.68	1388.79
1219	12.19	1114.08	811.63	827.793	833.447	334.048	459.823	750.335	534.733	332.253	375.621	536.168	398.164	343.729	314.114			1219	12.19	2007.65	2372.14	1767.41	2514.24	1751.97	2086.74	1485.5	1843.27	1786.1	1957.12	1313.6
1220	12.2	1106.74	802.745	823.37	831.57	335.742	451.589	746.754	534.39	332.639	374.786	534.086	395.342	342.727	329.449			1220	12.2	1871.73	2306.93	1659.79	2373.24	1692	2026.27	1537.8	1807.27	1730.04	1436.7	1236.5
1221	12.21	1096.42	798.755	810.471	815.558	327.916	453.559	717.424	504.661	327.961	365.996	531.879	390.982	339.667	325.294			1221	12.21	2075.94	2440.97	1869.97	2606.96	1814.7	2076.17	1498.82	1842.6	1782.8	1512.18	1247.03
1222	12.22	1115.07	801.591	800.409	802.534	325.245	436.197	710.725	494.877	326.945	366.594	535.886	401.741	340.549	335.701			1222	12.22	2096.46	2440.55	1829.11	2485.34	1879.55	2109.04	1592.18	1818.06	1676.6	1419.96	1342.58
1223	12.23	1095.92	807.358	808.502	792.139	320.05	445.364	708.292	490.864	325.781	366.908	530.604	394.105	343.404	345.804			1223	12.23	2075.82	2446.99	1861.74	2389.53	1811.07	2097.86	1502.72	1837.83	1889.42	1544.69	1292.44
1224	12.24	1101.51	796.166	775.829	787.548	324.586	428.145	704.678	487.225	319.334	368.484	533.213	393.158	343.722	345.605			1224	12.24	1885.1	2252.18	1664.18	2266.82	1631.46	2123.68	1632.8	1775.38	1676.47	1309.34	1341.08
1225	12.25	1102.01	802.805	788.284	779.596	320.288	432.828	667.064	486.542	323.366	369.254	536.598	398.461	344.526	349.554			1225	12.25	2048.93	2366.3	1778.65	2432.87	1829.14	2141.48	1518.4	1832.13	1854.8	1736.05	1313.21
1226	12.26	1085.66	783.55	767.502	765.964	320.577	428.633	666.797	480.127	322.862	363.626	524.957	397.901	338.062	351.061			1226	12.26	1982.78	2347.52	1778.47	2329.2	1776.74	2138.49	1608.62	1812.07	1715.2	1321.49	1350.07
1227	12.27	1080.26	790.815	769.966	769.466	320.673	434.562	654.051	469.191	324.925	367.262	530.061	401.638	341.19	348.93			1227	12.27	1968.55	2259.56	1734.18	2356.09	1760.73	2129.8	1504.49	1829.42	1810.84	1609.12	1309.81
1228	12.28	1067.06	785.346	767.572	766.901	312.434	418.592	645.496	466.712	313.556	362.555	526.099	399.006	338.537	337.945			1228	12.28	1943.53	2272.82	1697.49	2290.22	1664.65	2032.19	1555.1	1808.61	1721.86	1412.6	1268.61
1229	12.29	1076.92	787.322	756.072	756.3	318.291	424.941	633.86	460.886	323.43	363.26	522.89	394.978	336.13	331.176			1229	12.29	2029.96	2405.55	1820.77	2547.77	1869.83	2109.36	1492.86	1853.19	1762.16	1650.6	1336.3
1230	12.3	1049.37	766.168	751.618	747.149	314.309	418.3	602.36	444.814	315.308	362.333	524.044	397.045	333.284	323.335			1230	12.3	1972.68	2289.39	1795.17	2358.29	1777.82	2115.87	1551.74	1810.82	1724.38	1377.68	1398.95
1231	12.31	1040.98	768.567	758.846	738.702	312.972	423.294	617.131	431.229	314.514	363.431	519.618	387.477	330.94	316.945			1231	12.31	2020.93	2350.08	1785.74	2425.35	1832.73	2090.95	1501.29	1850.83	1804.53	1760.17	1265.93
1232	12.32	1045.89	750.077	749.769	738.812	316.297	418.062	601.771	439.263	313.752	364.484	522.57	393.246	332.303	305.289			1232	12.32	1916.75	2243.28	1710.62	2280.53	1657.62	2031.07	1541.69	1815.29	1692.71	1409.66	1236.15
1233	12.33	1034.08	758.106	750.111	728.974	315.511	418.211	596.483	433.356	311.005	365.743	520.456	385.691	327.86	302.7			1233	12.33	1935.35	2296.92	1766.52	2417.25	1703.95	2114.9	1525.26	1893.65	1795.78	1307.19	1279.96
1234	12.34	1046.34	737.252	743.709	718.488	314.325	404.497	573.627	427.831	310.967	362.904	526.607	393.988	326.819	295.123			1234	12.34	2198.59	2509.29	1841.64	2536.94	1943.21	2197.59	1581.51	1901.44	1811.63	1476.57	1450.19
1235	12.35	1028.6	739.957	721.678	722.635	314.136	411.955	569.703	424.733	311.253	358.521	525.154	392.55	329.343	296.294			1235	12.35	1930.5	2333.92	1803.91	2293.59	1709.89	2108.33	1503.25	1828.92	1817.6	1252.16	1309.87
1236	12.36	1029.06	739.002	712.952	696.495	311.62	407.386	571.424	418.364	316.859	363.343	522.327	392.756	321.219	291.673			1236	12.36	2150.55	2526.22	1918.51	2551.51	1916.57	2133.71	1541.34	1832.58	1849.14	1707.69	1362.04
1237	12.37	1020.59	735.202	721.447	696.454	309.77	411.159	566.597	412.364	314.225	360.184	521.162	395.93	327.07	287.009			1237	12.37	2042.33	2431.65	1795.84	2446.44	1791.1	2123.54	1518.25	1876.44	1803.65	1530.64	1386.6
1238	12.38	1003.05	733.274	710.382	702.94	315.778	396.105	550.873	414.941	306.672	356.738	524.838	390.64	325.281	288.629			1238	12.38	1918.2	2271.41	1659.52	2314.09	1654.57	1980.54	1484.24	1793.35	1697.55	1568.84	1232.71
1239	12.39	1000.78	732.274	716.055	695.656	313.6	410.272	571.623	414.508	308.33	358.945	528.888	395.505	328.7	287.359			1239	12.39	1980.26	2379.18	1855.49	2485.06	1800.51	2111.38	1529.89	1897.09	1925.25	1571.47	1301.71
1240	12.4	989.851	721.837	718.442	704.002	310.694	404.67	559.987	406.076	312.481	360.037	525.176	390.93	329.386	282.317			1240	12.4	1860.29	2315.68	1678.45	2310.62	1645.87	2051.1	1555.89	1836.59	1770.08	1336.39	1293.08
1241	12.41	980.781	720.322	710.197	700.286	312.406	399.859	559.03	409.157	310.402	360.667	525.699	390.373	329.513	285.904			1241	12.41	2053.18	2435.62	1757.98	2493.1	1767.26	2071.67	1527	1831	1727.48	1394.6	1310.95
1242	12.42	980.957	710.161	708.339	694.166	307.802	389.989	539.483	403.081	310.483	355.091	516.283	391.191	318.869	284.409			1242	12.42	1895.76	2293.57	1686.15	2342.49	1693.94	2018.02	1512.31	1785.69	1631.19	1299.3	1268.38
1243	12.43	978.411	713.382	702.469	703.68	313.919	397.198	537.246	403.674	309.906	357.42	529.35	390.06	331.249	283.346			1243	12.43	1953.13	2425.19	1775.06	2826.62	2019.75	2044.68	1493.53	1848.66	1784.18	1553.18	1265.9
1244	12.44	987.983	716.101	727.514	698.368	310.884	398.858	542.949	402.953	310.447	363.267	532.923	394.641	327.393	281.058			1244	12.44	2177.8	2487.88	1924.05	2757.84	1955.39	2080.08	1524.11	1856.91	1888.47	1666.41	1349.33
1245	12.45	963.88	717.226	711.827	701.599	299.758	393.848	532.347	399.216	312.705	355.662	526.267	387.277	325.352	285.79			1245	12.45	1906.36	2246.73	1684.39	2342.98	1643.12	2023.21	1495.06	1758.02	1644.01	1347.75	1251.13
1246	12.46	970.81	713.255	713.05	693.726	309.469	389.409	552.424	408.123	308.498	358.21	531.576	396.426	323.718	285.509			1246	12.46	2001.98	2377.71	1827.08	2604.26	1806.3	2071.59	1522.01	1857.37	1841.55	1623.4	1320.58
1247	12.47	963.596	706.394	713.31	684.861	312.355	395.423	533.432	396.229	309.106	352.96	522.088	388.946	322.768	280.076			1247	12.47	1911.5	2278.72	1733.54	2299.97	1699	1989.33	1492.06	1781.99	1639.31	1361.17	1214.69
1248	12.48	959.974	718.067	707.954	693.238	309.714	392.194	557.22	402.932	303.558	353.848	530.494	394.493	323.527	280.876			1248	12.48	2122.85	2530.25	1807.56	2496.46	1944.49	2133.68	1535.98	1834.93	1737.22	1579.11	1467.79
1249	12.49	964.728	707.017	710.87	692.363	309.008	393.105	540.733	403.873	306.547	356.495	525.962	386.342	326.168	283.89			1249	12.49	2060.13	2465.67	1744.32	2406.68	1786.59	2095.18	1540.57	1823.19	1805.15	1483.94	1427.98
1250	12.5	960.385	714.517	719.312	704.281	312.112	383.433	540.216	412.462	306.6	364.616	522.498	391.17	324.228	286.44			1250	12.5	1999.83	2466.38	1685.55	2319.11	1684.72	2045.02	1498.14	1879.59	1826.73	1486.4	1296.91
1251	12.51	956.401	717.541	700.731	694.606	308.517	387.673	542.441	404.017	306.312	361.223	513.799	389.616	326.614	282.271			1251	12.51	2033.71	2469.75	1700.58	2392.76	1789.44	2007.66	1515.17	1855.89	1891.43	1641.08	1264.83
1252	12.52	948.63	724.029	705.582	704.935	305.875	392.38	561.068	405.966	309.388	362.743	513.219	389.284	323.346	283			1252	12.52	2124.55	2489.57	1813.39	2673.65	1874.74	2034.88	1496.03	1872.9	1819.5	1453.72	1331.14
1253	12.53	954.959	713.522	702.305	690.464	308.686	393.397	542.424	408.788	302.848	368.124	507.477	389.587	324.348	280.648			1253	12.53	1934.69	2290.71	1662.2	2420.48	1647.79	2031.74	1522.21	1811.76	1713.98	1345.91	1295.87
1254	12.54	958.68	724.303	704.226	692.899	305.605	385.958	549.945	407.589	304.383	370.252	510.243	388.184	321.848	280.852			1254	12.54	2163.89	2441.78	1787.75	2544.46	1857.89	2049.12	1495.93	1832.73	1723.23	1576.06	1309.12
1255	12.55	958.339	733.748	697.291	690.837	307.85	386.531	554.975	412.886	303.622	382.103	513.094	386.202	322.391	281.076			1255	12.55	1950.44	2333.95	1663.73	2343.13	1723.8	1988.91	1515.19	1795.07	1648.83	1355.83	1304.68
1256	12.56	965.582	737.524	710.24	691.719	312.756	382.65	543.068	408.021	310.395	388.745	510.925	390.703	320.469	279.865			1256	12.56	2069.44	2486.59	1719.89	2528.87	1856.38	2025.54	1472.14	1836.07	1747.75	1531.51	1334.43
1257	12.57	961.663	751.046	696	682.736	302.208	385.577	545.915	412.551	303.322	396.922	507.491	385.607	317.645	276.415			1257	12.57	1895.5	2342.62	1707.11	2309.19	1750.19	2035.71	1562.06	1818.85	1701.74	1527.37	1323.94
1258	12.58	967.651	739.637	701.627	684.704	306.494	379.472	546.996	404.958	306.466	406.517	512.702	388.821	322.95	280.855			1258	12.58	2055.61	2468.78	1722.58	2474.31	1810.56	1997.8	1468.6	1826.58	1765.81	1527.91	1288.34
1259	12.59	958.399	743.625	705.591	686.522	306.048	387.933	552.729	409.441	305.089	417.569	512.554	387.962	321.619	278.48			1259	12.59	1951.93	2343.85	1695.65	2363.18	1751.67	1915.68	1494.33	1813.01	1786	1350.05	1220.93
1260	12.6	972.856	765.885	711.178	698.445	308.086	386.089	557.161	406.123	306.391	424.082	518.515	389.733	327.452	284.664			1260	12.6	2055.08	2443.78	1892.46	2414.55	1768.83	2002.4	1480.44	1811.98	1798.84	1461.31	1314.63
1261	12.61	960.565	750.837	697.692	679.111	305.094	387.612	550.496	417.242	306.967	418.642	510.565	389.956	319.099	279.732			1261	12.61	1931.51	2242.16	1697.12	2373.75	1697.37	1930.69	1514.08	1763.55	1696.57	1340.36	1203.19
1262	12.62	988.748	759.166	696.983	701.719	307.803	378.789	551.034	409.314	309.872	425.222	516.756	391.681	323.608	284.096			1262	12.62	1975.82	2318.22	1686.22	2473.73	1768.87	1976.52	1482.75	1817.54	1883.48	1518.29	1227.25
1263	12.63	973.827	761.272	700.3	685.423	314.425	385.095	542.797	409.682	305.417	433.689	517.387	389.363	323.109	285.433			1263	12.63	1948.5	2308.29	1632.09	2248.66	1634.7	1961.38	1575.59	1788.07	1686.31	1365.55	1325.04
1264	12.64	993.57	767.567	695.293	676.099	306.881	379.702	550.11	417.602	305.136	427.088	509.466	390.661	315.971	283.053			1264	12.64	2007.49	2309.19	1724.52	2389.42	1654.87	1988.97	1468.19	1804.01	1838.35	1466.4	1288.24
1265	12.65	974.399	777.216	692.356	681.731	306.361	381.634	545.775	403.356	307.092	423.719	510.686	391.39	324.435	281.92			1265	12.65	2073.94	2410.26	1735.7	2318.56	1771.95	2051.74	1605.98	1815.6	1876.32	1449.24	1369.25
1266	12.66	967.692	762.675	690.293	681.671	308.228	374.555	555.237	403.653	302.562	427.007	507.379	392.984	321.832	279.857			1266	12.66	1846.54	2179.15	1612.65	2088.65	1460.64	1984.13	1495.38	1735.57	1635.83	1235.42	1247.13
1267	12.67	981.543	763.454	691.416	679.084	303.789	383.222	552.996	416.068	309.841	435.859	512.672	388.656	326.605	278.645			1267	12.67	1940.51	2360.79	1684.26	2378.08	1665.18	2073.4	1651.75	1872.05	1832.68	1703.38	1475.54
1268	12.68	978.188	763.171	707.06	670.161	304.109	378.877	556.733	407.394	305.208	430.812	510.203	392.317	319.549	280.331			1268	12.68	1910.56	2297.56	1659.67	2228.68	1547.43	2016.81	1515.78	1762.69	1683.12	1416.3	1353.58
1269	12.69	997.019	769.846	696.798	687.156	313.339	380.55	566.089	420.623	307.339	437.929	519.085	393.292	318.979	282.673			1269	12.69	1930.64	2323.45	1689.82	2173.06	1710.73	2008	1584.66	1851.92	1869.44	1862.98	1408.07
1270	12.7	980.666	762.142	696.875	676.589	308.919	383.644	552.131	414.059	305.775	444.312	511.056	397.047	320.234	283.636			1270	12.7	1871.18	2240.89	1633.61	2082.12	1561.27	1966.26	1494.78	1772.59	1760.52	1425.68	1277.67
1271	12.71	988.466	779.363	693.385	676.142	306.967	376.408	561.75	415.733	303.577	451.549	519.017	395.051	325.9	280.335			1271	12.71	1925.61	2320.96	1724.77	2162.09	1772.8	2046.18	1685.78	1860.62	1814.54	1347.54	1396.15
1272	12.72	1005.1	779.344	697.918	674.892	309.895	382.622	553.258	419.064	302.977	443.714	521.455	395.865	326.85	280.93			1272	12.72	1912.39	2301.52	1668.86	2153.88	1638.36	2021.54	1539.76	1801.3	1834.93	1398.91	1309.77
1273	12.73	1006.58	770.776	712.014	677.459	314.103	380.645	564.886	413.843	304.888	448.809	524.168	394.683	328.306	280.939			1273	12.73	2078.06	2488.87	1823.37	2380.08	1883.35	2060.06	1644.12	1832.78	1810.77	1414.82	1359.17
1274	12.74	1002.72	773.125	701.913	685.769	313.538	384.577	565.331	415.492	310.467	445.069	512.836	401.028	326.487	281.251			1274	12.74	2014.37	2405.42	1753.2	2368.2	1743.6	1949.35	1495.95	1751.23	1688.51	1333.1	1230.63
1275	12.75	1005.14	760.486	708.704	686.111	306.055	382.32	560.415	428.042	305.038	434.659	514.093	398.164	329.467	282.42			1275	12.75	1955.36	2466.02	1744.02	2392.95	1825.67	2035.82	1632.21	1827.71	1905.37	1585.72	1463.49
1276	12.76	1010.05	761.238	702.05	685.608	308.83	383.669	566.292	414.182	300.927	441.263	510.23	397.75	327.743	277.167			1276	12.76	1855.58	2269.9	1681.96	2137.41	1582.97	1966.66	1503.43	1772.57	1692.97	1260.19	1300.98
1277	12.77	1018.51	754.56	717.519	682.904	304.069	382.477	558.508	419.86	306.955	427.466	517.538	397.24	329.583	280.721			1277	12.77	2045.49	2362.9	1787.89	2402.64	1869.08	1968.59	1596.83	1827.51	1917.89	1914.68	1380.44
1278	12.78	1037.28	763.954	708.863	694.543	309.525	383.641	562.792	419.449	304.466	428.521	522.697	400.387	330.664	283.317			1278	12.78	2086.94	2395.34	1811.54	2446.92	1883.52	2029.9	1536.49	1830.52	1866.3	1854.11	1361.4
1279	12.79	1008.6	754.373	707.55	692.478	304.188	379.337	556.36	426.059	304.231	419.809	511.904	395.668	324.339	279.105			1279	12.79	1906.02	2260.84	1679.92	2184.64	1645.88	2024.34	1601.95	1741.18	1730.11	1410.26	1390.73
1280	12.8	1016.79	765.014	708.808	681.043	304.272	376.703	561.936	418.483	303.091	408.946	511.826	394.522	324.004	278.597			1280	12.8	1910.59	2289.42	1852.38	2363.48	1760.2	1992.54	1526.34	1800.04	1870.7	1509.09	1341.47
1281	12.81	1018.2	770.736	706.596	682.647	304.903	371.311	558.047	426.648	304.277	407.04	510.844	397.461	321.888	278.45			1281	12.81	1973.44	2238.51	1723.74	2322.64	1787.77	2078.28	1638.28	1757.76	1839.68	1832.06	1464.76
1282	12.82	1017.06	770.024	707.921	684.375	312.264	376.214	572.915	410.284	305.987	396.729	511.793	390.591	325.855	280.158			1282	12.82	1986.9	2300.47	1719.74	2177.81	1672.33	2042.95	1540.68	1785.29	1826.62	1560.13	1379.06
1283	12.83	1007.23	782.587	709.565	690.337	311.042	373.914	580.398	417.106	304.692	397.7	508.248	385.924	320.348	280.11			1283	12.83	1944.2	2224.07	1700.84	2537.91	1806.11	1958.41	1585.29	1761.22	1828.61	1757.18	1325.04
1284	12.84	1007.94	788.065	712.368	689.06	309.022	377.2	569.513	431.665	300.119	394.04	508.798	390.75	324.542	279.716			1284	12.84	1990.11	2273.87	1718.36	2405.2	1764.34	2008.41	1564.79	1818.87	1943.29	1720.79	1347.89
1285	12.85	1034.95	783.546	717.603	694.43	308.217	376.711	582.038	429.47	307.85	384.363	512.607	395.95	324.942	283.467			1285	12.85	1888.2	2254.5	1685.09	2263.27	1707.56	1950.32	1575.99	1747.18	1730.63	1444.63	1325.01
1286	12.86	1008.38	773.882	700.38	674.74	302.639	374.234	582.521	431.903	306.009	382.806	503.604	391.321	317.799	277.857			1286	12.86	1915.43	2300.45	1730.88	2242.24	1672.27	1911.27	1493.51	1755.64	1736.44	1593.26	1266.45
1287	12.87	1006.07	774.478	706.048	678.697	308.069	373.183	578.394	429.695	300.667	380.877	512.225	397.55	318.695	279.833			1287	12.87	2038.01	2385.02	1730.44	2401.25	1822.85	1971.23	1591.25	1836.23	1824.93	1599.02	1335.11
1288	12.88	986.046	777.853	688.829	670.411	307.802	370.422	559.564	421.678	299.53	378.13	501.828	394.183	317.211	276.265			1288	12.88	1954.69	2329.51	1743.6	2305.5	1731.57	1962.89	1536.5	1842.77	1880.14	1865.95	1339.25
1289	12.89	980.341	768.832	696.221	670.327	305.812	376.445	578.386	429.377	303.766	383.62	502.346	390.099	318.461	278.279			1289	12.89	1885.67	2306.78	1650.19	2274.23	1671.06	1890.92	1535.75	1783.31	1745.5	1459.66	1237.49
1290	12.9	969.555	776.303	686.178	657.382	308.286	379.694	563.381	425.424	304.962	382.388	501.752	396.729	318.091	282.423			1290	12.9	1878.27	2206.23	1658.73	2471.27	1782.13	1929.99	1541.75	1851.11	1803.09	1561.09	1177.26
1291	12.91	974.962	765.762	677.632	657.875	305.394	373.794	572.953	427.157	303.039	376.912	505.042	393.238	319.234	277.809			1291	12.91	1920.28	2249.24	1662.79	2361.52	1717.93	1847.82	1515.67	1823.06	1856.21	1772.89	1160.55
1292	12.92	954.24	764.88	667.06	650.195	305.028	380.684	572.017	424.242	302.431	376.855	502.156	395.909	320.592	277.871			1292	12.92	2013.08	2419.06	1703.48	2252.37	1702.84	1983.44	1527.25	1858.13	1753.2	1541.64	1192.51
1293	12.93	965.726	757.459	676.683	655.188	308.436	371.456	580.013	422.852	304.252	373.335	505.158	393.051	313.901	277.395			1293	12.93	2014.71	2503.47	1776.24	2537.33	1841.68	2042.7	1576.99	1883.5	1887.59	1919.23	1238.15
1294	12.94	950.466	750.226	685.082	652.925	306.4	384.402	564.746	425.894	302.019	366.654	502.751	399.336	314.473	275.199			1294	12.94	1871.16	2314.23	1669.54	2238.67	1637.33	1903.97	1457.53	1787.29	1683.27	1462.89	1089.6
1295	12.95	950.957	748.204	681.007	653.243	303.43	370.253	577.504	430.331	305.445	375.719	503.565	390.741	320.275	279.751			1295	12.95	1958.52	2409.84	1696.14	2435.29	1802.43	1971.24	1541.44	1882.71	1790.53	1665.32	1204.77
1296	12.96	939.411	751.988	672.921	643.7	306.5	378.089	559.941	426.975	299.234	366.737	509.751	396.397	323.616	277.993			1296	12.96	1865.49	2273.38	1604.94	2302.84	1689.31	1927.73	1514.27	1793.27	1667.41	1479.69	1118.47
1297	12.97	952.651	748.276	675.625	635.913	302.272	374.992	564.025	421.818	300.506	372.233	507.534	397.243	311.314	274.679			1297	12.97	2048.73	2420.92	1795.58	2468	1942.36	2042.62	1561.84	1892.22	1838.91	1779.06	1173.67
1298	12.98	934.925	755.74	671.19	651.812	303.386	373.292	556.36	424.436	302.766	367.184	509.591	395.929	318.494	275.614			1298	12.98	1953.35	2331.41	1693.67	2346.2	1741.34	1893.01	1511.77	1793.32	1654.4	1354.16	1179.55
1299	12.99	933.13	742.358	670.24	639.346	305.544	375.367	561.165	420.784	300.964	367.088	499.511	403.344	315.525	273.978			1299	12.99	1979.75	2460.14	1754.98	2514.53	1894.53	1967.64	1560.03	1884.72	1850.74	1642.12	1255.25
1300	13	943.276	762.594	665.005	642.663	309.945	376.302	578.822	425.407	300.62	368.523	500.86	402.375	315.527	275.098			1300	13	1880.81	2364.21	1657.86	2214.11	1703.6	1967.06	1522.56	1848.05	1702.76	1382.2	1209.47
1301	13.01	923.938	741.373	656.125	644.281	305.995	372.097	571.653	431.581	300.748	365.259	499.538	402.721	312.788	279.098			1301	13.01	1887.57	2365.73	1663.18	2399.51	1875.81	1922.93	1494.22	1861.7	1871.79	1445.7	1217.27
1302	13.02	927.137	740.394	652.596	631.716	304.559	379.383	556.686	428.665	301.737	369.941	500.233	402.914	314.331	276.161			1302	13.02	2146.47	2538.04	1757.55	2451.58	1935.04	1955.68	1549.74	1889.87	1835.32	1534.18	1259.39
1303	13.03	926.5	754.002	669.611	640.714	305.987	370.556	568.712	420.898	301.795	370.392	505.034	403.99	310.42	281.642			1303	13.03	1932.78	2324.49	1623.35	2383.75	1742.94	1912.94	1506.4	1822.5	1736.61	1424	1144.11
1304	13.04	943.695	747.627	669.663	649.272	304.848	382.727	577.398	420.165	301.266	364.534	505.636	405.561	316.188	276.766			1304	13.04	2061.9	2480.36	1754.39	2508.57	1918.48	2017.36	1535.95	1895.67	1895.72	1663.43	1231.67
1305	13.05	925.142	751.837	666.06	644.132	305.013	368.231	567.555	421.551	302.475	364.179	493.375	403.006	314.531	274.777			1305	13.05	1926.21	2351.7	1646.44	2312.99	1747.67	1935.11	1466.52	1790.1	1658.41	1313.25	1184.6
1306	13.06	945.113	758.132	686.197	660.594	309.578	385.419	574.462	416.708	303.028	361.797	514.192	411.821	317.365	279.998			1306	13.06	2031.11	2501.3	1668.27	2453.33	1879.14	2018.6	1566.36	1883.55	1905.67	1676.81	1332.35
1307	13.07	931.248	750.125	678.173	659.353	306.216	366.883	557.801	430.322	296.13	370.876	506.775	408.919	313.58	275.947			1307	13.07	2011.4	2416.08	1725.21	2449.62	1918.1	2030.03	1529.91	1861.14	1760.24	1632.83	1390.49
1308	13.08	930.841	770.752	683.269	666.144	306.638	387.369	556.436	429.814	302.32	364.19	497.794	411.616	311.895	278.067			1308	13.08	1865.11	2315.27	1613.28	2201.49	1645.58	2051.72	1566.64	1784.59	1702.21	1367.89	1329.44
1309	13.09	954.416	766.925	682.411	670.024	302.281	378.855	571.318	417.797	299.295	366.536	509.474	413.803	314.02	274.572			1309	13.09	2009.15	2490.95	1695.58	2439.2	1845.89	1960.52	1491.78	1820.68	1726.24	1397.62	1209.72
1310	13.1	941.788	768.481	683.212	654.103	305.061	382.362	568.229	421.369	301.364	364.678	501.225	408.349	318.401	280.848			1310	13.1	1868.66	2433.38	1701.6	2346.86	1846.49	1996.56	1563.47	1801.14	1734.01	1285.47	1351.66
1311	13.11	972.887	782.163	693.457	664.12	312.683	381.073	566.818	420.339	303.203	366.312	513.009	414.07	316.229	277.587			1311	13.11	1958.28	2394.76	1685.01	2376.03	1837.64	1946.67	1496.71	1802.38	1703.66	1416.22	1266.04
1312	13.12	960.329	779.675	691.875	660.401	305.025	382.391	572.254	419.123	300.27	367.453	505.637	412.615	312.92	277.066			1312	13.12	1901.91	2289.24	1609.01	2366.44	1784.12	1946.89	1545.36	1757.15	1661.68	1383.71	1235.9
1313	13.13	958.349	771.214	698.942	665.159	307.139	378.227	572.36	424.966	298.592	362.282	511.102	406.216	314.453	275.248			1313	13.13	1958.61	2440.04	1715.21	2424.48	1883.23	2014.2	1535.7	1821.56	1752.82	1435.31	1340.21
1314	13.14	986.07	776.524	695.389	665.877	307.972	384.333	572.479	427.72	302.295	363.484	505.958	403.81	319.957	277.154			1314	13.14	2065.27	2437.28	1695.92	2499.65	1924.63	1939.56	1535.88	1774.09	1703.38	1727.35	1256.14
1315	13.15	979.149	782.803	709.582	665.916	306.522	378.239	569.424	422.648	300.573	364.289	502.384	400.157	314.161	279.05			1315	13.15	2147.15	2571.76	1874.17	2492.9	1956.26	1928.84	1435.06	1793.42	1664.5	1284.3	1222.15
1316	13.16	994.993	796.358	698.74	675.519	307.433	383.561	580.017	418.763	300.306	365.357	509.844	403.806	316.56	279.646			1316	13.16	2122.08	2602.89	1767.96	2420.59	1880.59	1945.07	1518.31	1790.41	1679.24	1401.16	1290.42
1317	13.17	984.885	778.524	701.805	667.493	305.436	381.148	568.975	426.263	299.763	357.645	504.298	403.627	312.098	277.112			1317	13.17	2069.31	2563.47	1780.97	2481.15	1888.26	1977.75	1507.68	1826.73	1706.26	1247.38	1334.85
1318	13.18	996.608	790.875	708.18	673.269	303.184	388.531	575.962	424.233	297.423	363.358	502.75	401.335	316.369	277.119			1318	13.18	1972.86	2382.6	1669.76	2577.99	1888.15	1892.76	1504.14	1790.51	1663.4	1530.33	1293.01
1319	13.19	1011.25	794.764	711.577	683.276	308.928	381.17	569.792	428.25	301.886	367.763	508.805	403.847	313.4	277.754			1319	13.19	1946.67	2362.62	1720.27	2450.4	1784.53	1892.84	1435.46	1769.87	1712.65	1330.8	1274.61
1320	13.2	1005.73	791	702.344	668.933	311.722	383.138	567.123	424.542	295.027	366.148	506.232	403.989	311.305	275.549			1320	13.2	1967.23	2319.78	1647.84	2480.89	1847.2	1877.32	1497.08	1761.62	1644.34	1313.36	1221.72
1321	13.21	1018.4	784.317	707.721	681.075	307.395	378.602	574.47	422.78	297.909	367.19	502.901	402.161	314.404	276.428			1321	13.21	2030.6	2459.43	1723.31	2640.55	1991.64	1911.9	1442.77	1796.05	1726.14	1298.87	1228.63
1322	13.22	1027.52	792.531	704.423	667.805	312.67	385.642	574.496	430.941	302.573	365.386	505.697	402.189	315.957	280.93			1322	13.22	1939.94	2353.1	1608.72	2483.42	1878.22	1908.61	1553.71	1766.22	1674.36	1329.85	1247.95
1323	13.23	1021.62	781.279	699.81	666.639	307.011	377.078	565.335	425.907	294.3	368.474	504.842	403.239	315.384	276.314			1323	13.23	1972.9	2375.19	1660.88	2619.92	1900.44	1977.85	1470.16	1811.54	1697.97	1538.1	1258.37
1324	13.24	1035.42	782.99	705.103	663.942	306.441	385.877	563.924	430.708	299.966	367.898	500.364	396.114	318.987	277.537			1324	13.24	1946.43	2284.88	1612.7	2516.13	1875.76	2004.35	1559.25	1779.76	1637.34	1270.23	1323.61
1325	13.25	1025.37	770.149	695.108	668.767	306.98	379.327	559.237	417.805	304.834	367.118	501.447	394.803	313.523	274.176			1325	13.25	2030.43	2356.55	1640.26	2611.71	1969.79	1971.5	1450.38	1758.44	1675.83	1413.46	1259.23
1326	13.26	1041.73	774.531	684.637	656.44	308.198	386.867	576.97	429	299.98	363.926	507.211	400.985	319.228	277.487			1326	13.26	2121.64	2484.69	1704.96	2588.41	1983.34	1945.17	1539.88	1772.89	1649.6	1381.36	1228.85
1327	13.27	1019.6	775.75	685.305	657.195	309.153	383.198	559.051	416.479	295.006	366.729	500.749	393.667	312.822	273.77			1327	13.27	2048.59	2438.88	1721.98	2374.32	1828.22	1952.77	1458.02	1793.92	1636.09	1346.53	1212.03
1328	13.28	1016.47	777.654	693.889	653.774	304.323	388.059	562.305	418.36	300.53	365.678	502.377	400.272	319.408	278.895			1328	13.28	1955.34	2337.43	1645.28	2381.12	1772.85	1932.56	1507.59	1731.83	1641.08	1280.26	1240.34
1329	13.29	1021.89	773.541	688.519	636.702	303.248	382.827	569.394	430.919	298.711	367.472	501.034	398.908	316.745	279.822			1329	13.29	2148.34	2507.49	1759.62	2666.53	2046.91	1995.87	1472.53	1790.02	1674.59	1265.43	1250.87
1330	13.3	1026.12	765.714	670.423	644.356	306.928	384.325	552.144	427.428	294.784	366.483	492.205	393.654	320.458	273.919			1330	13.3	1991.89	2383.86	1646.74	2424.77	1851	1926.25	1504.54	1745.39	1625.21	1388.25	1239.89
1331	13.31	1008.34	768.618	666.575	649.796	310.173	385.172	565.284	417.996	296.214	371.982	491.725	399.549	314.414	278.135			1331	13.31	2096.63	2513.01	1754.78	2557.9	1971.27	1998.22	1470.84	1766.42	1726.46	1680.29	1291.62
1332	13.32	1016.39	792.803	684.248	660.3	304.434	385.056	575.919	424.826	299.245	365.43	496.779	400.983	319.545	276.21			1332	13.32	2027.38	2438.18	1790.82	2519.51	1948.45	1960.98	1537.97	1754.13	1608.34	1496.98	1326.42
1333	13.33	1025.37	771.137	685.163	649.327	305.709	384.428	564.386	420.339	294.811	368.409	502.793	390.022	319.248	279.566			1333	13.33	1998.57	2552.24	1696.47	2573.76	1876	2000.82	1498.36	1744.6	1717.22	1480.61	1263.49
1334	13.34	1022.31	763.454	687.603	655.135	308.044	386.087	560.898	425.979	295.861	368.168	504.654	396.825	313.895	277.409			1334	13.34	1998.38	2445.85	1624.26	2325.43	1824.61	1988.63	1576.35	1784.07	1696.72	1293.22	1341.46
1335	13.35	1020.48	771.445	698.043	646.524	307.366	384.95	558.326	419.284	293.122	367.286	501.165	389.578	314.482	273.957			1335	13.35	2113.05	2585.02	1747.81	2510.34	1941.44	1905.92	1437.81	1799.94	1723.91	1524.64	1200.78
1336	13.36	1040.5	778.74	687.478	670.793	302.808	384.595	565.487	421.199	296.055	364.494	497.988	394.607	315.176	276.123			1336	13.36	1972.04	2463.05	1694.78	2345.2	1818.65	1996.38	1559.12	1794.83	1670.4	1345.8	1300.78
1337	13.37	1032.34	764.728	691.575	665.803	303.209	394.531	572.415	426.458	302.048	366.656	499.963	392.794	312.895	275.411			1337	13.37	1979.95	2455.17	1724.83	2418.67	1823.48	1927.78	1444.21	1792.56	1705.3	1686.09	1196.28
1338	13.38	1017.01	758.575	697.041	660.084	305.92	386.745	564.157	424.199	294.538	367.336	496.816	399.145	309.425	272.637			1338	13.38	2006.48	2513.11	1757.5	2462.47	1875.37	1998.33	1576.58	1823.9	1805.5	1587.36	1293.42
1339	13.39	1020.77	762.661	681.111	655.959	301.066	390.884	561.407	422.229	294.681	368.847	493.523	387.533	313.086	274.589			1339	13.39	2032.84	2472.96	1703.51	2601.34	1847.07	1956.44	1449.91	1730.48	1642.05	1601.68	1231.96
1340	13.4	1017.67	755.601	689.856	651.115	301.9	386.022	564.038	422.377	291.45	368.297	497.087	395.46	307.126	276.738			1340	13.4	1982.14	2505.89	1785.47	2408.34	1867.42	1947.35	1525.48	1800.02	1723.2	1514.48	1263.78
1341	13.41	1000.05	756.082	684.952	647.433	302.648	385.33	570.089	434.631	297.475	365.217	494.987	396.71	315.293	273.652			1341	13.41	2049.72	2458.87	1714.24	2442.25	1858.54	1932.42	1454.69	1793.38	1655.25	1523.47	1202.55
1342	13.42	996.111	743.738	678.817	637.916	305.95	380	562.042	421.356	295.556	369.638	492.237	394.023	314.679	277.866			1342	13.42	1969.77	2450.31	1665.63	2298.83	1736.24	1934.36	1510.24	1800.38	1673.6	1390.09	1233.6
1343	13.43	1006.01	748.103	664.675	646.615	300.547	388.064	567.25	425.966	296.888	365.37	499.075	398.819	316.18	276.207			1343	13.43	2027.31	2583.45	1728.2	2384.78	1780.86	1999.76	1494.42	1773.33	1670.25	1363.72	1254.13
1344	13.44	1004.12	746.933	678.026	633.233	308.888	391.828	569.076	428.487	297.975	368.895	505.441	399.02	318.87	276.404			1344	13.44	2118.84	2663.05	1782.18	2404.71	1933.76	1947.4	1527.59	1782.79	1640.04	1343.27	1236.98
1345	13.45	993.601	759.401	658.209	622.269	309.348	393.9	560.436	436.267	301.594	365.93	507.484	401.129	322.202	276.016			1345	13.45	1985.26	2562.6	1756.96	2626.86	1913.21	1913.62	1430.8	1757.24	1638.2	1813.57	1234.68
1346	13.46	1013.34	745.49	662.462	632.892	307.972	389.945	556.517	434.597	299.952	367.909	510.088	403.893	315.929	275.701			1346	13.46	1887.02	2410.29	1670.81	2309.9	1782.77	2024.63	1518.78	1739.82	1645.37	1420.8	1338.98
1347	13.47	965.728	720.675	652.303	619.091	301.747	390.039	550.22	429.14	297.141	364.278	498.189	393.634	310.871	273.968			1347	13.47	2025.14	2583.74	1737.07	2477.23	1819.28	1962.05	1470.53	1769.46	1674.45	1316.69	1242.45
1348	13.48	979.375	716.623	640.498	609.707	304.006	389.35	546.873	410.589	291.631	362.576	498.586	391.516	313.619	276.911			1348	13.48	1971.78	2534.22	1728.12	2375.77	1805.24	1924.3	1491.18	1764.01	1674.84	1339.4	1211.53
1349	13.49	970.529	717.209	633.425	605.202	306.736	397.919	568.627	433.419	293.342	366.554	494.228	392.504	315.842	273.663			1349	13.49	1962.14	2478.54	1686.34	2215.81	1739.48	1974.97	1512.23	1803.07	1709.27	1454.21	1275.27
1350	13.5	967.733	704.575	652.353	606.178	299.309	394.467	587.318	429.208	292.594	364.042	497.006	392.784	317.756	273.839			1350	13.5	2030.72	2476.29	1696.74	2280.86	1858.13	1955.62	1547.79	1825.88	1767.4	1676.1	1218.65
1351	13.51	945.014	707.481	643.788	611.969	306.056	404.736	589.14	441.962	299.005	359.793	492.103	393.749	317.142	274.946			1351	13.51	1901.95	2424.68	1637.77	2268.8	1739.05	1977.35	1530.2	1741.98	1626.93	1339.28	1284.39
1352	13.52	958.952	711.293	649.433	610.346	303.434	392.155	594.097	439.186	294.381	370.042	499.251	390.162	314.614	271.256			1352	13.52	2040.32	2491.42	1636.46	2341.18	1835.68	1991.12	1679.26	1877.92	1842.54	1712.42	1345.72
1353	13.53	953.178	699.368	630.103	608.046	302.172	400.948	602.797	450.326	295.092	364.284	487.723	387.646	311.293	272.433			1353	13.53	1911.79	2354.8	1582.36	2169.54	1701.03	1956.6	1586.04	1776.79	1668.34	1360.93	1344.28
1354	13.54	958.815	695.168	659.459	626.341	302.275	396.767	616.483	453.225	299.595	369.81	493.19	392.346	315.239	273.449			1354	13.54	2031.85	2450.77	1771.57	2434.48	1855.64	1986.21	1567	1768.22	1645.1	1371.81	1318.6
1355	13.55	962.108	697.668	663.839	619.288	305.064	406.87	617.517	480.229	298.464	365.203	493.522	393.82	311.422	275.607			1355	13.55	1942.61	2423.12	1712.05	2384.52	1850.42	2059.64	1569.87	1854.36	1833.95	1540.18	1380.23
1356	13.56	959.642	683.243	660.743	637.115	306.742	401.552	628.648	477.034	299.273	368.018	493.528	392.32	312.38	272.956			1356	13.56	1935.8	2334.08	1668.46	2441.45	1813.01	1904.92	1483.88	1799.3	1670.83	1426.07	1271.45
1357	13.57	955.577	691.409	661.45	626.736	302.503	415.891	658.331	474.284	298.233	366.855	493.553	390.376	313.246	274.773			1357	13.57	1827.01	2299.22	1588.53	2225.27	1693.13	1917.19	1501.14	1745.1	1649.21	1294.18	1259.54
1358	13.58	979.32	686.312	671.026	632.993	303.602	409.881	677.331	502.212	301.68	368.929	493.931	389.499	311.662	275.223			1358	13.58	1986.13	2430	1643.87	2468.68	1882.9	2032.47	1545.18	1820.64	1730.31	1474.7	1366.82
1359	13.59	984.394	687.264	654.45	635	305.638	420.581	697.517	517.915	307.489	363.798	495.939	390.064	317.609	277.669			1359	13.59	1950.42	2388.69	1645.89	2426.47	1866.81	2006.38	1593.64	1785.18	1724.91	1547.29	1331.72
1360	13.6	977.346	678.151	647.185	613.24	303.852	418.894	721.581	522.72	307.661	367.097	496.718	389.616	311.93	272.348			1360	13.6	2001.92	2519.83	1715.1	2292.09	1837.32	2065.39	1587.56	1780.11	1651.98	1423.98	1374.84
1361	13.61	984.243	691.923	638.486	613.462	309.517	439.292	733.504	537.814	306.469	360.819	502.749	384.587	316.395	273.917			1361	13.61	1830.46	2338.13	1568.23	2165.29	1740.79	1905.55	1490.34	1760.71	1664.59	1438.74	1255.93
1362	13.62	989.474	684.983	649.233	601.887	312.008	434.803	752.131	539.894	307.389	373.947	504.907	391.786	316.337	274.487			1362	13.62	1945.02	2475.78	1700.55	2293.09	1824.79	1939.86	1494.03	1783.46	1773.09	1484.05	1309.3
1363	13.63	983.531	697.459	645.377	605.284	308.764	447.183	771.225	553.644	308.175	364.447	504.074	381.207	317.317	274.347			1363	13.63	1834.44	2347.27	1582.26	2186.7	1759.19	1876.51	1498.82	1768.5	1583.53	1346.58	1257.45
1364	13.64	990.887	692.62	637.767	607.197	307.258	439.759	788.492	561.051	308.498	370.983	503.853	385.001	315.107	275.058			1364	13.64	1962.36	2443.34	1676.48	2476.92	1869.55	1944.42	1489.34	1825.32	1826.37	1613.18	1295.81
1365	13.65	982.257	705.019	628.26	607.291	308.898	451.428	776.924	558.377	307.153	368.913	498.99	383.969	310.257	271.842			1365	13.65	2100.73	2432.17	1704.13	2485.98	1862.06	1896.32	1521.26	1796.88	1648.77	1394.54	1252.43
1366	13.66	986.298	692.522	622.928	599.841	306.311	439.808	797.966	580.233	310.892	372.495	502.725	385.26	313.62	273.283			1366	13.66	1902.66	2347.38	1626.28	2400.18	1726.54	1975.96	1503.72	1760.86	1657.02	1679.74	1262.17
1367	13.67	987.841	703.618	627.046	603.798	308.211	452.573	798.547	580.47	311.038	374.615	501.088	386.282	313.017	273.545			1367	13.67	1977.44	2367.58	1696.54	2509.11	1969.09	2040.03	1564.83	1816.79	1729.44	1661.14	1338.89
1368	13.68	976.224	693.776	640.44	603.678	311.166	441.356	800.695	577.898	306.117	373.692	499.949	387.955	311.832	275.233			1368	13.68	1879.07	2256.49	1643.19	2329.41	1735.68	1969.88	1508.81	1736.61	1647.48	1457.13	1282.55
1369	13.69	982.389	694.625	625.322	599.534	312.333	449.716	796.606	579.665	310.977	368.967	501.895	384.989	313.653	274.99			1369	13.69	1923.24	2386.18	1664.9	2394.19	1755.23	2022.9	1609.74	1825.91	1736.13	1365.49	1446.36
1370	13.7	977.87	696.904	638.899	594.139	307.394	445.486	790.305	562.53	307.981	376.386	498.95	382.768	311.969	273.531			1370	13.7	1840.26	2255.89	1634.82	2335.6	1671.15	1956.43	1518.07	1718.6	1648.72	1349.34	1295.39
1371	13.71	962.654	704.921	638.224	608.483	302.438	449.009	788.818	560.297	312.9	375.811	498.973	383.175	313.629	268.542			1371	13.71	1833.27	2346.89	1624.82	2398.43	1768.68	1961.21	1588.65	1762.25	1655.99	1424.89	1288.59
1372	13.72	979.788	702.498	645.358	608.221	309.766	439.955	787.356	567.636	310.292	372.826	503.165	381.971	315.68	272.543			1372	13.72	1944.14	2478.75	1737.57	2532.81	1780.44	2050.21	1563.06	1762.94	1694.81	1364.12	1371.2
1373	13.73	967.048	703.921	650.445	616.483	308.473	453.175	759.873	550.86	309.38	378.2	507.249	384.228	314.547	273.815			1373	13.73	1884.1	2366.29	1672.76	2336.16	1712.95	2049.39	1630.52	1742.29	1653.94	1329.7	1414.53
1374	13.74	968.558	699.894	644.154	609.978	308.5	443.556	750.297	547.436	305.877	373.821	507.635	386.482	315.104	275.979			1374	13.74	1918.1	2324.86	1646.42	2376.04	1797.39	1940.16	1495.64	1713.35	1719.95	1481.93	1253.8
1375	13.75	977.168	713.863	634.856	600.264	312.48	456.217	738.686	557.195	312.678	381.68	509.393	382.46	314.29	275.522			1375	13.75	2054.38	2574.32	1717.48	2426.61	1840.01	2011.83	1594.06	1776.24	1762.6	1845.99	1357.16
1376	13.76	973.8	700.606	630.663	594.587	311.755	442.059	743.839	541.843	304.316	377.724	499.826	383.07	317.598	271.342			1376	13.76	1912.2	2371.37	1646.89	2205.93	1628.8	1951.01	1531.01	1702.58	1616.16	1309.83	1231.13
1377	13.77	987.046	706.668	624.911	604.998	307.156	441.403	728.644	523.644	303.566	377.636	509.858	385.572	316.251	273.781			1377	13.77	2034.33	2460.16	1742.13	2481.39	1860.09	1975.26	1619.85	1784.03	1852.93	1503.26	1376.75
1378	13.78	983.495	704.005	631.493	594.623	309.147	437.131	710.267	524.288	307.638	380.735	505.523	384.299	317.183	273.278			1378	13.78	1994.73	2408.31	1689.6	2254.17	1664.14	1966.71	1540.56	1688.26	1633.47	1301.93	1274.49
1379	13.79	991.517	706	623.269	601.288	305.031	445.572	706.364	520.682	303.091	379.065	499.79	384.743	314.044	275.403			1379	13.79	2112.42	2598.23	1742.48	2276.51	1891.3	1948.54	1582.22	1782.38	1792.31	1575.34	1315.8
1380	13.8	1001.41	692.091	620.197	589.959	309.431	440.055	682.008	510.042	300.547	385.442	503.69	389.061	313.755	272.502			1380	13.8	1972.43	2546.16	1638.34	2148.7	1664.18	1953.67	1523.48	1739.13	1678.47	1330.46	1239.35
1381	13.81	988.272	698.63	602.611	573.173	307.366	443.602	666.699	513.97	301.658	383.337	496.697	380.214	312.294	272.631			1381	13.81	1974.89	2453.76	1576.32	2201.6	1790.67	1990.37	1619.52	1725.19	1568	1251.46	1338.67
1382	13.82	981.974	696.779	605.938	573.262	305.228	439.42	658.068	491.805	302.67	383.8	500.979	382.256	314.762	271.92			1382	13.82	2088.52	2580.34	1689.77	2448.12	1855.88	1976.04	1519.19	1757.76	1776.77	1738.27	1294.92
1383	13.83	994.305	712.185	595.68	558.882	305.433	442.234	663.661	478.593	302.855	381.748	507.663	382.866	310.983	271.945			1383	13.83	1988.2	2512.49	1599.25	2240.12	1681.46	1946.05	1594.13	1760.18	1726.8	1437.64	1323.72
1384	13.84	994.315	708.279	592.988	561.002	301.694	439.078	647.941	483.275	299.748	385.94	504.859	382.006	313.016	274.511			1384	13.84	1985.52	2462.5	1605.57	2203.46	1641.93	1995.46	1506.6	1714.05	1645.97	1639.29	1343.26
1385	13.85	976.647	710.546	589.639	548.312	305.848	439.355	630.975	486.458	294.109	389.112	506.645	383.694	315.319	274.457			1385	13.85	1897.92	2466.94	1578.57	2299.49	1760.74	1953.93	1589.64	1789.62	1708.79	1622.12	1352.72
1386	13.86	956.12	698.45	581.745	546.832	304.559	434.961	633.208	466.657	297.464	386.991	505.417	382.108	311.4	274.547			1386	13.86	1892.04	2379.1	1521.71	2147.22	1622.23	1887.72	1471.66	1691.73	1632.55	1335.28	1206.14
1387	13.87	942.308	705.853	581.62	551.94	304.217	436.842	619.144	468.242	298.228	386.857	511.844	383.54	312.865	275.292			1387	13.87	2015.07	2443.89	1666.01	2580.66	1919.97	1955.18	1605.94	1767.9	1740.81	1596.1	1450.23
1388	13.88	943.123	711.959	571.952	540.418	306.134	424.233	609.822	454.814	296.109	391.07	504.952	385.08	309.723	270.847			1388	13.88	1871.7	2336.94	1550.01	2222.87	1632.8	1953.74	1528.38	1660.6	1603.22	1275.71	1305.19
1389	13.89	945.017	711.495	578.144	544.147	306.07	423.806	622.742	468.106	296.681	397.002	502.277	380.07	314.141	272.784			1389	13.89	2056.5	2525.8	1679.13	2379.98	1851.65	2011.66	1597.28	1730.32	1670.64	1595.75	1396.35
1390	13.9	939.757	693.55	566.514	537.685	301.853	427.706	591.784	441.411	294.605	393.803	502.214	383.137	309.63	272.244			1390	13.9	1960.19	2479.52	1568.86	2187.31	1677.19	1951.52	1536.07	1649.09	1516.81	1300.38	1292.46
1391	13.91	936.762	705.534	558.548	538.401	301.011	422.998	600.737	444.258	292.062	395.838	503.493	376.911	313.767	272.99			1391	13.91	2063.18	2450.2	1652.95	2547.73	1875.77	1940.62	1591.65	1771.43	1718.16	1613.42	1290.42
1392	13.92	921.149	695.041	559.776	535.697	306.477	417.252	567.242	441.165	293.812	394.478	501.718	376.9	311.804	269.977			1392	13.92	1886.88	2296.89	1538.13	2364.12	1632.82	1871.88	1475.81	1615.54	1540.02	1269.23	1163.18
1393	13.93	917.387	706.964	563.385	540.512	304.073	422.345	578.712	438.212	293.938	401.312	503.728	385.722	318.643	276.326			1393	13.93	2177.68	2502.69	1708.72	2638.53	1911.1	2054.07	1677.42	1761.69	1685.56	1544.85	1484.79
1394	13.94	915.163	686.252	548.611	536.555	302.783	424.809	574.186	430.339	296.556	407.23	503.87	385.587	317.958	272.488			1394	13.94	1966.6	2458.24	1576.79	2277.49	1690.78	1986.34	1537.71	1639.87	1539.06	1355.81	1360.74
1395	13.95	898.106	694.683	564.279	527.221	303.922	416.008	560.394	429.356	291.881	401.316	504.507	379.232	316.377	272.256			1395	13.95	1925.1	2409.09	1530.35	2210.09	1728.59	1955.01	1607.02	1721.77	1682.87	1299.99	1349.46
1396	13.96	903.772	706.012	551.392	522.844	305.048	428.48	554.081	426.864	295.228	407.35	505.908	384.994	315.953	278.354			1396	13.96	2170.55	2676.23	1687.35	2510.32	1890.97	1975.82	1540.23	1686.9	1602.65	1394.73	1276.88
1397	13.97	889.13	690.447	552.197	518.101	309.503	422.72	553.004	435.631	296.033	403.314	508.888	386.148	315.531	274.391			1397	13.97	1882.69	2375.26	1507.98	2124.99	1628.71	1860.74	1551.71	1643.07	1509.21	1257.96	1182.59
1398	13.98	883.43	690.036	535.909	506.238	304.261	421.305	552.983	421.212	295.631	402.116	500.348	376.37	310.603	270.005			1398	13.98	1963.09	2414.82	1555.86	2163.33	1657.32	1913.6	1493.71	1691.48	1592.06	1194.61	1232.76
1399	13.99	895.031	683.825	546.95	512.469	301.802	412.444	555.521	423.712	293.462	404.44	502.015	377.324	315.662	275.631			1399	13.99	2047.86	2435.59	1567.88	2383.68	1872.65	1909.57	1557.07	1747.61	1684.11	1282.07	1236.3
1400	14	878.3	690.817	533.308	506.166	305.284	416.384	546.919	417.161	294.6	403.248	500.406	380.387	315.113	272.376			1400	14	2032.74	2403.15	1604.58	2367.03	1805.13	1920.72	1497.93	1661.39	1540.04	1231.06	1254.13
1401	14.01	898.582	681.315	527.899	504.053	298.85	413.164	539.377	427.242	291.867	407.799	506.321	386.009	315.125	272.301			1401	14.01	2098.28	2485.32	1641.68	2489.14	1828.68	2002.52	1617.5	1735.99	1677.05	1632.1	1390.89
1402	14.02	892.389	668.022	524.925	496.834	303.014	422.039	529.127	424.661	294.542	402.33	497.213	381.491	315.159	272.719			1402	14.02	1928.82	2431.92	1588.91	2286.05	1747.7	1936.32	1529.09	1656.37	1551.77	1232.04	1298.9
1403	14.03	894.233	683.99	524.442	507.865	304.086	412.183	539.462	413.653	288.056	403.091	499.186	379.447	312.19	267.261			1403	14.03	2056.72	2520.27	1669.92	2573.12	1950.17	1933.55	1584.68	1714.22	1652.46	1520.37	1244.18
1404	14.04	887.084	680.93	532.988	498.793	303.189	427.355	537.835	422.004	294.798	406.452	498.474	377.343	315.521	268.309			1404	14.04	1871.37	2353.51	1536.09	2264.03	1657.98	1916.06	1539.69	1646.28	1541.45	1250.22	1243.45
1405	14.05	900.5	664.101	528.349	495.151	302.095	406.886	536.462	419.89	291.212	405.995	500.007	379.393	313.635	276.364			1405	14.05	1991.79	2457.12	1589.27	2428.42	1835.27	1967.57	1592.83	1727.43	1676.2	1341.51	1363.48
1406	14.06	886.262	672.476	523.245	492.288	302.348	420.016	529.208	408.356	289.159	402.494	497.074	377.875	312.306	272.993			1406	14.06	1979.07	2392.25	1613.38	2410.3	1791.82	1906.23	1525.69	1679.98	1686.29	1361.14	1272.21
1407	14.07	890.209	660.286	519.745	490.291	307.764	412.567	533.453	419.703	286.678	400.862	498.161	380.208	311.795	273.235			1407	14.07	2011.43	2460.31	1678.36	2498.44	1911.69	1887.4	1550.19	1731.62	1702.27	1414.28	1262.36
1408	14.08	881.406	667.796	524.19	495.822	299.684	415.408	536.314	413.945	293.423	407.137	499.77	382.237	312.906	270.251			1408	14.08	2007.54	2433.07	1715.31	2491.28	1849.54	1885.39	1507.24	1735.87	1697.85	1646.5	1310.32
1409	14.09	886.7	675.438	525.469	489.678	301.539	410.066	542.915	414.886	286.825	408.17	506.15	384.033	313.506	275.237			1409	14.09	1873.47	2346.35	1612.14	2346.83	1724.09	1885.05	1500.91	1676.53	1539.38	1210.36	1204.73
1410	14.1	882.875	657.31	499.257	483.702	299.108	412.875	516.746	407.945	286.539	402.328	496	379.131	313.495	271.798			1410	14.1	2069.12	2513.26	1668.49	2499.13	1886.59	1912.98	1517.41	1737.84	1686.29	1408.01	1303.61
1411	14.11	876.375	646.611	508.719	466.815	304.195	406.819	516.254	403.648	287.389	400.765	501.521	380.452	311.216	268.129			1411	14.11	1877.34	2376.3	1626.82	2249.36	1739.59	1906.79	1606.51	1676.13	1585.41	1242.81	1298.97
1412	14.12	867.363	656.964	503.036	475.498	303.064	416.427	515.742	403.653	293.77	404.638	508.654	381.092	311.24	274.694			1412	14.12	1964.09	2423.91	1619.24	2479.68	1838.39	1833.83	1474.84	1697.29	1603.87	1310.44	1189.81
1413	14.13	888.25	654.692	496.214	477.851	302.542	402.922	522.318	414.674	288.478	404.638	509.712	384.95	311.021	273.911			1413	14.13	1932.1	2366.43	1567.97	2392.53	1744.46	1842.96	1493.41	1695.05	1647.01	1297.17	1211.77
1414	14.14	866.505	647.216	491.214	466.082	300.228	409.381	521.068	402.682	294.1	398.743	511.854	382.449	313.026	271.63			1414	14.14	1869.04	2386.36	1686.18	2253.06	1705.54	1894.67	1526.27	1726.46	1615.72	1193.96	1249.2
1415	14.15	856.038	640.262	487.863	459.387	302.689	403.006	514.174	402.475	287.653	400.467	509.869	378.35	306.974	272.46			1415	14.15	1950.06	2415.36	1632.77	2222.15	1730.13	1887.44	1510.32	1670.06	1507.04	1162.69	1274.43
1416	14.16	852.065	648.123	490.57	462.678	301.569	408.737	508.254	400.246	284.309	396.333	507.089	381.572	311.645	272.821			1416	14.16	1998.49	2459.7	1723.57	2488.33	1895.73	1922.49	1548.14	1779.35	1701.25	1560.2	1353.74
1417	14.17	852.288	640.111	482.673	454.849	301.136	401.909	513.814	405.195	283.003	399.99	507.993	378.983	313.442	271.972			1417	14.17	1852.17	2261.97	1613.98	2222.31	1722.59	1924.35	1545.88	1707.35	1528.93	1234.83	1339.11
1418	14.18	842.031	659.695	482.349	454.88	302.323	413.159	511.14	405.894	286.573	396.62	507.059	381.678	308.995	269.983			1418	14.18	1910.08	2281.72	1573.89	2253.38	1747.11	1873.01	1531.12	1717.7	1618.02	1495.34	1275.14
1419	14.19	843.709	650.257	481.798	450.012	303.073	396.989	518.475	393.331	289.453	393.32	511.924	380.158	312.996	270.778			1419	14.19	1815.37	2169.45	1666.26	2144.27	1765.56	1940.79	1577.36	1719.42	1620.13	1196.41	1561.37
1420	14.2	836.433	653.127	481.925	449.524	301.487	413.898	507.343	400.013	288.641	396.305	511.773	379.017	312.73	274.186			1420	14.2	1829.84	2160.2	1555.98	2142.74	1689.42	1853.74	1527.62	1683.05	1618.12	1270.52	1338.22
1421	14.21	816.423	651.349	477.469	444.877	305.411	404.788	506.627	405.644	288.511	389.901	511.741	381.547	309.623	272.276			1421	14.21	1986.85	2369.35	1741.85	2359.55	1806.37	1917.88	1558.06	1708.57	1605.05	1181.63	1397.08
1422	14.22	818.37	652.24	477.19	444.406	308.244	413.472	510.233	403.873	285.981	391.607	512.863	382.467	309.216	270.913			1422	14.22	1953.73	2310.64	1732.36	2311.44	1790.5	1896.04	1612.56	1656.45	1530.83	1299.48	1418.92
1423	14.23	815.233	652.721	475.2	453.803	303.2	394.508	516.945	407.038	288.528	391.607	511.631	377.893	307.962	271.239			1423	14.23	2013.01	2354.12	1794.04	2399.01	1947.71	1920.72	1529.63	1689.86	1543.67	1476.35	1295.82
1424	14.24	832.204	665.315	464.726	442.474	297.525	405.603	493.352	395.657	283.473	388.68	512.619	381.218	308.966	270.306			1424	14.24	1971.74	2300.44	1674.99	2267.15	1853.18	1883.49	1610.96	1751.01	1644.47	1402.15	1376.33
1425	14.25	835.293	670.88	469.07	440.375	301.455	402.875	513.186	402.559	287.683	390.174	516.669	380.104	310.141	268.377			1425	14.25	1991.32	2285.43	1638.66	2312.92	1837.5	1881.09	1546.19	1669.06	1495.15	1322.99	1326.26
1426	14.26	827.175	665.382	471.404	446.471	307.025	411.595	511.326	400.551	287.448	391.717	510.113	385.108	313.702	272.701			1426	14.26	1974.88	2294.69	1692.39	2186.72	1739.3	1867.08	1595.86	1693.11	1620.7	1389.28	1314.11
1427	14.27	835.892	679.192	471.827	444.726	300.611	401.62	506.979	407.708	289.305	392.95	511.289	377.776	309.51	272.659			1427	14.27	1832.71	2159.56	1569.17	2070.07	1642.48	1876.56	1526.36	1601.81	1456.82	1156.23	1284.47
1428	14.28	832.031	691.618	473.18	444.365	301.377	400.025	510.517	400.186	291.03	385.248	502.127	377.445	311.571	270.667			1428	14.28	1876.81	2227.19	1661.78	2267.72	1806.68	1911.31	1616.54	1699.2	1594.13	1503.5	1350.83
1429	14.29	841.238	685.613	478.327	451.606	301.691	390.873	510.025	395.191	282.487	380.711	500.222	378.702	311.382	271.675			1429	14.29	1834.87	2194.09	1631.68	2185.68	1719.29	1841.86	1522.88	1630.68	1552.33	1221.97	1268.43
1430	14.3	851.925	689.296	479.716	451.702	302.477	405.217	515.941	410.169	289.273	383.98	499.794	376.254	315.983	272.691			1430	14.3	1936.16	2236.72	1629.73	2239.09	1819.44	1819.72	1556.31	1705.61	1582.66	1190.81	1264.4
1431	14.31	841.05	678.149	484.688	444.161	299.777	395.378	508.008	406.284	285.094	382.734	507.599	373.086	313.755	270.462			1431	14.31	2007.39	2266.83	1662.64	2477.27	1870.19	1830.93	1507.99	1694.75	1541.12	1530.01	1203.68
1432	14.32	852.935	684.49	474.493	441.315	303.586	399.242	505.966	400.822	287.644	379.047	508.487	377.969	310.225	268.634			1432	14.32	1967.67	2232.16	1717.95	2430.14	1879.08	1846.34	1568.87	1703.09	1659.27	1248.69	1306.46
1433	14.33	869.221	683.257	479.875	445.375	303.469	401.022	507.814	408.174	287.217	380.265	518.453	383.522	313.376	273.958			1433	14.33	1887.35	2136.37	1591.85	2187.89	1721.01	1897.83	1537.77	1601.62	1459.95	1178.26	1287.84
1434	14.34	870.57	687.476	463.522	443.373	301.484	402.372	510.644	414.314	286.858	374.137	510.121	376.411	312.656	273.494			1434	14.34	2018.17	2285.31	1696.06	2302.82	1845.35	1902.18	1591.47	1662.11	1640.12	1462.86	1312.05
1435	14.35	866.166	667.248	473.743	438.788	302.717	395.006	510.593	410.589	289.727	379.2	516.053	375.489	313.727	270.126			1435	14.35	1912.16	2269.18	1679.89	2201.5	1743.61	1873.95	1501.63	1660.62	1567.64	1176.29	1312.21
1436	14.36	884.332	675.591	465.413	442.291	306.005	403.142	512.445	401.924	289.802	375.809	503.875	378.011	315.939	272.848			1436	14.36	1965.3	2259.01	1634.4	2476.65	1890.07	1847.12	1549.3	1661.23	1551.71	1536.86	1264
1437	14.37	878.553	673.962	463.954	439.911	298.902	398.263	504.373	397.377	286.556	378.885	509.134	377.892	312.252	269.256			1437	14.37	1932.1	2189.78	1600.48	2236.98	1735.09	1823.73	1459.16	1603.21	1486.4	1223.88	1229.38
1438	14.38	881.805	685.288	456.022	438.716	298.736	404.131	508.949	397.233	287.858	377.062	503.515	379.662	317.067	272.341			1438	14.38	2032.33	2407.66	1709.84	2379.92	1888.57	1847.96	1617.3	1683.89	1675.02	1754.42	1324.77
1439	14.39	876.808	663.106	470.916	439.772	302.575	405.175	520.674	408.831	284.403	374.436	504.025	378.138	310.55	270.228			1439	14.39	1945.05	2247.03	1618.32	2449.21	1866.47	1819.75	1481.25	1640.92	1544.8	1333.59	1228.67
1440	14.4	894.954	678.349	464.308	444.978	298.87	405.1	510.831	410.017	286.617	374.624	507.363	376.245	314.188	274.946			1440	14.4	2012.31	2355.68	1684.12	2449.71	1900.96	1860.42	1611.54	1673.45	1583.23	1238.57	1294.64
1441	14.41	894.055	665.769	461.748	441.207	300.161	397.805	520.763	410.619	294.208	371.869	504.267	377.658	313.396	272.007			1441	14.41	1893.06	2252.05	1604.1	2291.23	1764.59	1852.93	1505.23	1621.94	1597.99	1382.5	1210.95
1442	14.42	921.904	662.05	459.906	443.899	306.177	404.255	519.309	403.034	289.873	374.3	511.158	383.385	314.555	275.953			1442	14.42	1988.63	2439.05	1712.73	2438.39	1981.38	1875.69	1594.79	1679.98	1635.85	1337.32	1327.95
1443	14.43	916.863	664.885	462.82	441.541	299.509	400.234	523.089	416.381	288.189	367.808	509.631	377.074	314.353	271.815			1443	14.43	1871.53	2255.37	1610.46	2395.63	1788.16	1864.37	1492.45	1611.58	1540.56	1265.7	1258.12
1444	14.44	924.959	669.829	473.389	439.368	306.314	404.331	533.72	414.233	289.373	374.917	507.25	379.827	319.004	275.46			1444	14.44	1934.72	2308.45	1641.14	2266.59	1793.99	1885.89	1585.96	1709.8	1533.97	1233.01	1382.31
1445	14.45	921.243	660.938	462.363	428.983	302.334	405.873	528.305	410.216	292.68	370.502	499.69	382.587	314.919	271.71			1445	14.45	1820.5	2173.01	1575.9	2055.81	1684.71	1864.16	1519.09	1610.97	1514.38	1212.11	1257.75
1446	14.46	930.236	659.317	460.192	422.567	302.334	404.62	520.886	412.407	290.727	369.81	502.963	379.424	316.229	275.77			1446	14.46	1886.34	2320.39	1679.98	2545.91	1873.7	1899.34	1591.85	1704.36	1619.59	1338.13	1371.14
1447	14.47	922.567	647.3	455.851	427.435	299.945	408.58	524.233	410.513	284.348	365.07	495.208	377.071	312.369	274.415			1447	14.47	1877.35	2213.99	1589.41	2273.8	1720.62	1948.63	1512.31	1652.84	1552.83	1195.92	1354.36
1448	14.48	916.51	650.505	461.175	425.805	304.98	406.153	531.784	417.22	289.889	373.642	494.888	378.988	309.593	268.81			1448	14.48	1793.27	2168.8	1533.91	2276.56	1687.82	1866.46	1565.67	1602.02	1546.38	1282.84	1263.66
1449	14.49	914.091	653.663	452.904	430.74	301.102	405.077	532.678	417.169	286.133	368.477	491.365	380.602	314.714	270.646			1449	14.49	1930.95	2353.58	1629.2	2380.19	1794.91	1918.13	1518.01	1676.98	1623.01	1286.38	1365.9
1450	14.5	917.901	631.127	448.317	429.238	299.105	406.506	535.322	410.708	291.603	370.811	493.826	376.561	313.589	272.255			1450	14.5	1865.11	2326.96	1612.36	2345.63	1919.76	1888.89	1582.26	1627.56	1682.77	1340.72	1373.17
1451	14.51	922.356	628.327	446.724	421.841	299.442	407.756	540.305	423.691	285.648	367.284	500.379	374.414	313.991	272.962			1451	14.51	1806.66	2316.9	1609.19	2210.83	1758.55	1904.19	1573.23	1629.96	1645.29	1438.24	1342.95
1452	14.52	907.94	626.51	450.276	426.728	302.789	404.475	558.606	425.877	288.428	368.641	496.076	379.064	315.608	274.381			1452	14.52	1856.08	2431.34	1632.42	2372.05	1813.69	1930.6	1643.52	1603.22	1637.43	1428.86	1486.02
1453	14.53	920.986	634.767	451.55	421.644	302.378	412.586	545.373	422.466	287.842	372.616	500.74	378.158	313.485	275.31			1453	14.53	1807.89	2273.1	1622.77	2269.23	1791.96	1937.72	1569.25	1626.51	1563.29	1184.76	1412.36
1454	14.54	915.935	624.226	443.675	423.26	302.778	405.902	541.843	433.699	288.969	373.396	507.88	379.81	314.408	272.539			1454	14.54	1806.52	2182.2	1529.86	2224.59	1689.98	1836.18	1554.29	1597.62	1650.78	1410.29	1296.77
1455	14.55	915.947	630.337	438.274	413.962	300.766	408.761	543.305	423.407	287.775	365.241	513.852	377.309	315.349	272.311			1455	14.55	1852.36	2338.61	1631.17	2271.58	1782.28	1873.62	1551.27	1681.21	1624.73	1403.44	1355.83
1456	14.56	911.224	624.312	442.248	416.365	302.519	408.573	561.886	434.161	289.345	371.817	517.507	378.588	312.831	269.257			1456	14.56	1974.58	2347.08	1657.7	2418.52	1884.03	1926.21	1624.32	1728.49	1732.93	1709.94	1427.93
1457	14.57	911.69	637.553	443.317	417.373	299.684	409.703	542.831	434.28	288.244	370.819	516.531	376.053	311.815	271.402			1457	14.57	1879.93	2301.48	1675.84	2286.35	1810.12	1864.22	1523.64	1659.67	1649.44	1642.93	1235.44
1458	14.58	893.728	626.329	441.079	415.817	301.661	401.122	567.521	430.28	286.855	367.305	509.695	383.988	314.577	272.637			1458	14.58	1937.13	2362.87	1716.06	2182.41	1808.37	1932.72	1582.24	1690.51	1715.81	1374.91	1349.45
1459	14.59	908.163	628.935	443.204	417.791	308.005	413.03	570.22	440.869	290.034	378.135	523.935	382.629	315.787	273.103			1459	14.59	1972.54	2341.1	1688.23	2355.77	1887.45	1883.3	1506.09	1633.99	1564.54	1406.62	1247.37
1460	14.6	887.584	616.781	436.536	413.529	303.173	400.628	546.458	423.801	290.042	369.261	543.395	380.092	315.55	274.14			1460	14.6	1811.92	2295.18	1620.35	2185.46	1775.81	1876.09	1583.23	1685.11	1624.2	1304.78	1303.48
1461	14.61	878.298	595.575	436.168	411.344	305.648	407.227	549.428	427.674	291.152	372.728	551.457	381.507	311.07	269.251			1461	14.61	1770.16	2188.67	1563.96	2106.47	1626.98	1838.63	1503.56	1643.19	1523.95	1231.57	1249.6
1462	14.62	864.668	592.118	435.19	414.24	305.628	396.913	550.593	436.691	293.052	370.962	563.574	383.48	316.554	274.364			1462	14.62	1831.59	2301.01	1659.57	2438.58	1848.25	1962.59	1607.16	1723.12	1641.9	1513.69	1340.96
1463	14.63	850.983	602.43	439.257	410.822	304.58	409.27	549.72	438.521	285.678	379.143	565.248	383.066	311.803	272.897			1463	14.63	1754.8	2251.99	1580.14	2248.14	1718.8	1872.5	1518.91	1656.85	1555.6	1360.7	1253.68
1464	14.64	844.625	586.279	437.49	410.005	302.663	397.783	547.364	431.716	292.942	373.27	573.846	384.95	314.156	273.505			1464	14.64	1922.38	2389.12	1725.44	2525.72	1935.49	1880.8	1544.22	1738.05	1675.69	1619.46	1301.77
1465	14.65	845.637	595.406	432.779	402.445	300.333	412.405	541.831	440.513	285.078	379.213	575.141	384.509	317.205	269.523			1465	14.65	1769.19	2385.97	1613.23	2372.84	1723.99	1892.06	1540.27	1664.88	1552.07	1265.92	1342.71
1466	14.66	821.885	589.808	430.296	406.856	301.481	404.503	563.123	436.534	287.202	383.839	583.668	383.012	318.705	270.782			1466	14.66	1804.41	2312.27	1686.37	2364.54	1801.8	1845.99	1507.32	1665.51	1599.14	1494.29	1233.01
1467	14.67	821.925	603.264	429.024	410.858	304.247	411.364	545.322	440.352	292.742	382.15	580.733	388.507	321.562	271.529			1467	14.67	1771.28	2292.06	1660.13	2247.8	1726.01	1872.24	1549.6	1705.26	1550.54	1358.63	1328.46
1468	14.68	801.2	589.344	431.486	411	301.538	399.186	552.263	438.131	286.325	391.034	577.441	385.441	315.022	266.369			1468	14.68	1897.21	2397.71	1641.43	2412.65	1783.35	1845.41	1538.64	1660.01	1643.6	1465.11	1264.38
1469	14.69	793.459	591.358	437.178	417.702	302.166	410.933	548.504	448.835	290.011	397.06	576.061	385.728	317.126	275.071			1469	14.69	1875.95	2372.95	1712.15	2293.43	1769.86	1851.67	1549.15	1682.94	1559.81	1273.36	1276.96
1470	14.7	776.298	596.558	433.101	410.2	303.598	400.659	549.407	426.826	289.973	390.208	574.783	387.038	313.627	268.036			1470	14.7	1725.04	2173.34	1620.43	2128.35	1673.05	1840.24	1529.94	1677.37	1529.58	1220.5	1317.6
1471	14.71	776.995	606.288	429.647	406.704	303.953	404.983	541.081	443.754	290.45	392.23	559.901	379.14	316.072	272.985			1471	14.71	1936.06	2308.24	1676.82	2308.8	1866.19	1873.43	1581.37	1679.39	1663.64	1675.98	1332.43
1472	14.72	791.327	591.029	437.06	414.913	301.252	400.236	553.691	430.602	284.242	395.218	566.913	381.749	317.536	270.363			1472	14.72	1792.3	2302.29	1607.93	2399.92	1770.72	1785.47	1520.84	1626.16	1590.36	1306.54	1214.08
1473	14.73	787.058	592.344	435.24	411.786	302.634	414.43	541.436	441.309	287.792	396.506	560.879	381.214	309.5	271.804			1473	14.73	1762.46	2289.06	1600.33	2180.45	1707.86	1849.07	1570.62	1721.08	1646	1291.58	1262.53
1474	14.74	769.481	589.507	427.002	408.096	301.305	401.203	538.996	422.818	288.245	391.844	553.866	383.703	310.895	266.208			1474	14.74	1742.32	2164.04	1525.83	2169.85	1632.51	1742.63	1473.54	1651.83	1656.81	1317.33	1175.06
1475	14.75	768.719	586.704	427.096	407.522	300.495	409.25	530.182	422.653	291.023	392.319	552.108	379.248	315.659	271.078			1475	14.75	1841.27	2343.5	1648.96	2470.36	1859.29	1810.56	1570.64	1735.66	1698.96	1598.45	1295.78
1476	14.76	743.726	572.899	424.608	404.495	302.961	392.725	532.966	425.508	287.761	391.485	541.695	381.257	312.975	271.357			1476	14.76	1764.35	2304.04	1609.54	2202.53	1721.29	1843.16	1551.86	1709.05	1635.21	1519.84	1336.65
1477	14.77	763.517	578.57	437.877	405.327	301.031	406.133	533.669	429.623	289.28	394.571	539.79	380.985	313.462	273.708			1477	14.77	1842.12	2379.75	1662.13	2389.31	1748.33	1774.87	1506.54	1667.55	1586.12	1419.64	1272.61
1478	14.78	745.774	567.632	429.817	413.51	301.352	398.923	544.123	425.085	293.644	394.548	543.735	377.727	316.19	271.576			1478	14.78	1758.47	2376.29	1671.74	2241.54	1687.07	1813.47	1531.59	1691.18	1520.75	1204.76	1313.64
1479	14.79	751.517	570.541	423.911	404.139	304.764	403.116	534.784	430.174	293.192	391.475	539.814	383.227	310.364	272.977			1479	14.79	1725.29	2225.06	1556.87	2128.33	1669.86	1777.11	1496.05	1667.23	1595.41	1273.13	1282.81
1480	14.8	741.75	559.308	427.346	406.279	302.334	397.475	536.216	427.483	288.078	398.174	541.82	383.554	311.349	273.335			1480	14.8	1881.46	2336.76	1689.44	2228.19	1723.45	1906.04	1520.34	1720.48	1646.68	1477.65	1397.06
1481	14.81	730.897	564.524	423.149	398.404	299.545	405.231	536.894	418.487	287.663	404.783	541.4	378.869	311.897	269.121			1481	14.81	1793.11	2249.1	1582.02	2227.65	1687.77	1824.57	1500.4	1694.85	1621.84	1489.81	1266.67
1482	14.82	723.149	572.031	424.457	399.76	301.386	394.931	522.508	430.962	287.741	405.755	541.65	372.561	312.616	270.994			1482	14.82	1844.67	2302.17	1595.28	2146.09	1656.96	1829.61	1485.82	1746.83	1709.34	1569.66	1319.8
1483	14.83	722.719	553.329	434.151	397.476	301.138	401.581	516.216	429.169	288.031	396.467	541.864	372.441	309.239	272.564			1483	14.83	1874.65	2375.25	1597.67	2136.61	1694.22	1861.38	1571.41	1688.89	1559.45	1370.51	1375.38
1484	14.84	735.423	568.286	423.918	398.5	302.409	395.014	537.233	418.021	286.333	407.947	549.275	376.252	315.401	268.725			1484	14.84	1857.49	2387.86	1658.3	2409.58	1802.47	1811.45	1473.71	1696.62	1621.13	1225.97	1289.01
1485	14.85	714.062	556.637	422.065	394.428	299.647	397.498	529.856	419.958	286.658	409.161	531.961	378.188	309.496	272.113			1485	14.85	1766.67	2287.39	1603	2247.32	1700.59	1812.74	1557.37	1726.8	1585.27	1318.4	1342.83
1486	14.86	704.856	565.841	433.812	405.649	299.57	397.711	539.356	425.852	284.962	422.153	545.631	377.95	309.949	270.205			1486	14.86	1738.98	2263.7	1556.39	2087.27	1612.06	1798.09	1443.61	1637.85	1559.3	1267.26	1212.14
1487	14.87	711.197	559.142	426.26	402.81	303.856	404.244	535.373	428.136	287.073	414.297	533.589	378.173	310.702	271.4			1487	14.87	1743.39	2321.13	1609.6	2119.93	1683.92	1846.91	1568.2	1692.12	1688.39	1512.26	1300.48
1488	14.88	701.106	560.877	421.942	403.019	297.747	400.178	531.86	414.97	285.002	419.993	531.592	375.403	306.451	270.925			1488	14.88	1819.74	2344.06	1615.9	2195.66	1738.14	1814.9	1470.72	1669.89	1610.57	1350.47	1253.31
1489	14.89	698.382	560.993	420.808	403.019	293.166	400.112	514.25	412.038	286.153	418.645	524.751	374.532	308.608	269.755			1489	14.89	1858.59	2365.78	1640.33	2250.98	1800.1	1846.14	1560.22	1688.98	1547.81	1427.08	1363.45
1490	14.9	690.529	557.546	426.464	399.577	302.766	391.612	522.377	417.394	284.305	418.86	537.987	372.348	309.946	266.697			1490	14.9	1845.73	2428.51	1667.4	2233.56	1784.97	1863.51	1459.94	1695.41	1587.94	1267.79	1301.09
1491	14.91	703.591	562.541	429.079	407.423	300.472	394.973	520.864	425.131	287.133	425.893	523.138	373.403	312.12	271.498			1491	14.91	1746.66	2319.16	1553.6	2228.16	1679.29	1839.61	1526.88	1650.48	1507.74	1261.68	1336.44
1492	14.92	704.392	566.635	418.885	404.897	297.013	401.544	519.123	410.186	286.659	425.377	528.214	376.358	304.386	266.124			1492	14.92	1921.61	2405.45	1620.41	2182.59	1707.3	1823.51	1432.21	1664.71	1598.97	1335.33	1233.89
1493	14.93	703.26	564.123	425.464	400.613	299.992	398.555	513.424	407.619	285.711	425.479	522.566	378.449	306.219	271.051			1493	14.93	1875.19	2392.09	1534.43	2176.41	1695.91	1844.8	1515.1	1674.96	1637.13	1308.34	1360.92
1494	14.94	696.322	568.38	430.76	405.151	296.737	391.934	521.081	408.805	284.812	427.581	517.566	377.751	306.036	270.695			1494	14.94	1786.88	2321.88	1551.62	2094.59	1633.19	1779.53	1431.29	1600.76	1467.33	1451.65	1221.63
1495	14.95	699.731	569.587	431.387	400.041	301.538	397.661	513.411	404.729	284.145	426.053	519.3	376.118	306.929	267.418			1495	14.95	1770.85	2364.51	1572.74	2267.48	1729.16	1842.8	1501.42	1645.94	1582.73	1360.53	1357.54
1496	14.96	695.637	584.651	427.065	403.409	303.934	401.678	524.644	412.364	285.995	422.68	506.569	375.996	305.94	269.292			1496	14.96	1760.02	2327.2	1561.19	2226.39	1766.63	1787.11	1419.51	1686.09	1494.93	1285.77	1223.26
1497	14.97	706.825	571.858	426.036	400.524	300.688	393.252	515.568	411.661	281.886	421.157	515.293	377.324	311.597	269.422			1497	14.97	1703	2174.65	1488.08	2138.1	1654.86	1789.22	1501.12	1635.68	1532.06	1356.2	1256.58
1498	14.98	694.976	567.474	430.736	397.3	299.177	395.483	525.449	415.089	285.53	419.214	515.428	378.346	312.26	271.037			1498	14.98	1767.59	2259.96	1567.19	2182.99	1641.49	1820.69	1441.41	1658.17	1551.45	1455.41	1313.93
1499	14.99	670.438	556.875	421.51	396.642	294.448	394.38	523.653	415.678	284.573	421.288	513.44	380.939	307.153	270.185			1499	14.99	1843.89	2320.38	1642.95	2307.03	1775.71	1799.09	1487.48	1647.65	1576.04	1668.46	1266.19
1500	15	686.983	573.036	423.512	407.75	299.55	401.933	542.267	414.678	288.258	419.683	502.668	376.124	311.699	265.387			1500	15	1742.51	2292.59	1584.63	2217.03	1665.34	1812.37	1449.9	1644.73	1607.74	1272.36	1320.89
																		1501	15.01	1814.63	2314.96	1710.04	2271.13	1801.35	1806.78	1495.85	1695.52	1591.71	1398.88	1287.7
																		1502	15.02	1750.11	2251.8	1647.68	2326.28	1796.93	1805.49	1415.1	1642.38	1516	1223.22	1199.82
																		1503	15.03	1723.76	2349.07	1607.78	2365.28	1805.08	1875.97	1536.75	1701.05	1665.79	1649.16	1422.34
																		1504	15.04	1760.31	2231.37	1602.52	2230.04	1711.3	1854.17	1429.79	1648.55	1616.08	1427.43	1251.1
																		1505	15.05	1676.95	2220.91	1561.74	2041.57	1620.01	1892.75	1540.99	1686	1678.51	1275.34	1346.62
																		1506	15.06	1773.17	2261.69	1561.08	2153.69	1656.24	1791.01	1384.63	1660.91	1598.62	1498.64	1137.18
																		1507	15.07	1824.59	2317.56	1600.29	2407.67	1777.69	1869.65	1534.08	1678.77	1656.39	1346.95	1307.15
																		1508	15.08	1804.44	2261.53	1592.96	2203.92	1705.86	1846.37	1468.49	1685.01	1594.49	1462.02	1319.81
																		1509	15.09	1708.53	2149.67	1514.08	2021.13	1598.31	1791.62	1496.64	1645.43	1582.22	1433.36	1249.48
																		1510	15.1	1782.19	2272.9	1577.27	2211.86	1683.49	1824.92	1445.74	1681.44	1606.5	1503.4	1196
																		1511	15.11	1829.87	2402.01	1701.36	2294.35	1789.68	1818.94	1472	1688.45	1567.11	1583.19	1276.94
																		1512	15.12	1689.97	2198.14	1519.12	1989.91	1563.49	1765.71	1382.81	1622.73	1449.63	1209.76	1197.68
																		1513	15.13	1832.41	2402.52	1614.43	2241.18	1747.08	1838.74	1504.92	1714.29	1629.51	1495.5	1354.69
																		1514	15.14	1730.16	2331.55	1596.64	2195.17	1712.49	1841.83	1419.17	1657.98	1485.3	1281.45	1281.25
																		1515	15.15	1848.13	2360.27	1753.56	2200.12	1845.69	1854.5	1509.51	1713.36	1605.02	1338.56	1324.03
																		1516	15.16	1725.62	2188.88	1551.21	1977.03	1615.12	1767.75	1391.57	1642.34	1490.76	1411.19	1226.11
																		1517	15.17	1895.18	2332.35	1659.47	2275.24	1808.74	1813.82	1442.79	1723.73	1658.81	1512.96	1274.9
																		1518	15.18	1731.43	2199.64	1524.69	2044.88	1660.61	1768.7	1392.45	1628.17	1509.76	1276.87	1197.67
																		1519	15.19	1714.27	2229.99	1512.7	2173.48	1656.47	1829.16	1479.29	1647.12	1511.71	1189.33	1272.31
																		1520	15.2	1805.89	2296.29	1535.49	2285.15	1693.19	1913.08	1488.88	1694.98	1672.01	1514.16	1386.72
																		1521	15.21	1726.12	2213.02	1518.86	2049.41	1638.48	1871.13	1486.33	1692.01	1537.77	1229.88	1290.45
																		1522	15.22	1739.09	2193.32	1534.66	2259.67	1676.3	1821.54	1410.72	1661.11	1595.47	1281.43	1222.97
																		1523	15.23	1928.28	2365.36	1599.22	2398.7	1756.92	1794.45	1428.43	1695.77	1560.49	1616.17	1244.9
																		1524	15.24	1743.29	2293.05	1497.46	2196.31	1588.51	1776.51	1442.96	1639.23	1546.95	1210.22	1289.73
																		1525	15.25	1767.07	2243.12	1508.35	2194.92	1653.47	1739.26	1436.56	1619.3	1476.16	1172.62	1198.68
																		1526	15.26	1833.59	2308.6	1540.12	2321.15	1808.16	1793.63	1458.23	1692.22	1551.59	1453.83	1294.7
																		1527	15.27	1732.32	2193.73	1447.26	2059.1	1596.54	1709.02	1389.84	1634.87	1488.87	1214.88	1222.77
																		1528	15.28	1750.38	2283.34	1507.6	2254.07	1744.04	1760.92	1452.6	1722.46	1620.9	1284.62	1256.91
																		1529	15.29	1689.75	2181.19	1462.23	2094.28	1595.25	1715.75	1378.04	1630.45	1485.04	1506.65	1210.14
																		1530	15.3	1931.93	2369.92	1640.48	2457.82	1811.28	1808.55	1475.6	1701.57	1680.64	1604.04	1293.83
																		1531	15.31	1841.62	2337.26	1560.18	2391.91	1739.73	1814.56	1441.38	1661.87	1539.02	1214.02	1284.17
																		1532	15.32	1833.27	2272.39	1562.08	2369	1770.55	1769.18	1433.57	1653.19	1583.68	1365.21	1252.52
																		1533	15.33	1738.05	2203.37	1484.13	2303.2	1732.66	1805.22	1405.7	1665.31	1536.03	1188.03	1271.33
																		1534	15.34	1715.21	2181.14	1515.3	2484.98	1786.28	1769.62	1452.15	1689.05	1632.51	1397.3	1256.93
																		1535	15.35	1812.04	2284.39	1539.37	2387.74	1766.36	1801.92	1434.29	1612.94	1454.28	1164.84	1247.78
																		1536	15.36	1761.22	2195.78	1472.44	2439.01	1789.26	1725.52	1414.57	1598.2	1455.61	1233.02	1202.45
																		1537	15.37	1798.93	2333.56	1574.73	2517.94	1869.69	1745.16	1377.72	1679.39	1529.28	1365.03	1222.66
																		1538	15.38	1783.45	2298.75	1492.34	2211.24	1695.25	1743.56	1479.64	1637.05	1561.11	1362.13	1252.85
																		1539	15.39	1776.53	2237.84	1481.09	2176.08	1631.69	1774.03	1455.01	1615.82	1484.32	1171.64	1240.68
																		1540	15.4	1725.1	2191.89	1526.39	2331.58	1767.33	1755.75	1468.46	1698.05	1578.76	1460.18	1211.15
																		1541	15.41	1823.97	2306.31	1584.86	2275.17	1688.8	1759.89	1405.42	1627.19	1546.23	1195.54	1218.39
																		1542	15.42	1706.04	2280.06	1501.9	2221.13	1682.72	1711.26	1418.24	1683.15	1550.33	1517.56	1193.22
																		1543	15.43	1675.86	2187.03	1454.19	2177.69	1624.59	1712.97	1357.33	1626.06	1498.62	1248.91	1166.91
																		1544	15.44	1708.13	2264.66	1488.41	2173.03	1709.33	1750.43	1455.66	1689.47	1526.72	1192.34	1337.64
																		1545	15.45	1715.64	2301.07	1456.56	2062.14	1577.72	1726.2	1424.24	1607.07	1422.94	1108.15	1210.95
																		1546	15.46	1739.4	2271.24	1504.24	2218.07	1710.63	1709.14	1464.6	1658.63	1478.8	1325.48	1215.55
																		1547	15.47	1789.1	2320.8	1544.49	2195.78	1665.98	1751.59	1494.4	1704.08	1603.55	1381.7	1262.21
																		1548	15.48	1768.84	2357.19	1480.37	2233.2	1673.45	1723.19	1473.17	1650.44	1591.2	1368.12	1208.61
																		1549	15.49	1828.89	2431.7	1495.49	2233.49	1702.11	1712.28	1408.57	1659.69	1589.91	1232.37	1219.79
																		1550	15.5	1706.46	2338.41	1438.61	2079.76	1615.36	1720.32	1539.47	1687.46	1577.8	1261.98	1308.12
																		1551	15.51	1675.85	2260.91	1476.27	2086.55	1590.21	1682.15	1363.4	1623.09	1527.57	1226.32	1171.81
																		1552	15.52	1707.35	2323.27	1509.48	2118.56	1737.02	1737.99	1525.1	1696.72	1603.32	1190.87	1277.06
																		1553	15.53	1639.27	2220.17	1472.43	2084.89	1598.47	1722.19	1437.31	1613.58	1467.26	1113.31	1186.89
																		1554	15.54	1745.79	2378.32	1515.47	2303.78	1849.82	1769.75	1514.79	1674.86	1592.83	1320.62	1294.75
																		1555	15.55	1803.08	2402.33	1535.64	2116.77	1681.82	1790.21	1496.96	1695.18	1535.86	1155.76	1246.93
																		1556	15.56	1735.43	2299.66	1486.44	2109.23	1654.07	1742.38	1509.76	1630.51	1488.34	1530.54	1218.39
																		1557	15.57	1750.52	2359.82	1538.04	2197.48	1787.52	1782.19	1410.1	1679.07	1563.39	1291.35	1197.54
																		1558	15.58	1677.62	2320.52	1476.66	2050	1644.43	1720.27	1484.78	1616.8	1487.34	1237.11	1172.76
																		1559	15.59	1682.1	2288.79	1504.88	2166.85	1671.02	1726.08	1402.54	1648.49	1527.97	1383.63	1123.64
																		1560	15.6	1656.78	2244.75	1527.92	2075.24	1660.71	1763.02	1535.78	1672	1476.39	1167.02	1329.75
																		1561	15.61	1650.31	2178.86	1468.36	2115.18	1609.42	1673.21	1350.87	1616.67	1494.78	1152.05	1137.97
																		1562	15.62	1765.24	2376.39	1593.74	2166.76	1711.97	1778.76	1536.51	1664.59	1623.61	1392.89	1315.52
																		1563	15.63	1659.46	2225.89	1489.81	2038.14	1607.78	1783.69	1476.8	1605.31	1546.19	1265.36	1247.57
																		1564	15.64	1632.56	2192.7	1464.83	1937.98	1598.76	1743.36	1485.08	1635.44	1508.16	1459.49	1202.55
																		1565	15.65	1666.66	2245.71	1527.05	2214.59	1778.61	1793.28	1474.82	1671.46	1506.18	1266.31	1268.03
																		1566	15.66	1658.19	2270.45	1548.91	2126.85	1744.72	1723.21	1477.39	1639.96	1583.21	1249.45	1244.77
																		1567	15.67	1770.62	2296.19	1560.66	2245.64	1776.07	1700.92	1426.65	1723.16	1596.82	1433.34	1213.26
																		1568	15.68	1741.58	2287.93	1515.65	2086.11	1655.37	1660.96	1471.21	1623.87	1561.42	1233.46	1206.24
																		1569	15.69	1692.81	2230.69	1554.66	2253.81	1676.97	1709.46	1410	1647.64	1534.05	1257.73	1276.6
																		1570	15.7	1655.46	2217.19	1555.23	2079.02	1670.02	1717.94	1507.78	1662.93	1549.48	1219.3	1293.9
																		1571	15.71	1677.29	2184.35	1480.39	2009.36	1594.59	1650.72	1417.86	1600.97	1465.61	1184.58	1135.3
																		1572	15.72	1723.69	2268.61	1497.12	2158.21	1677.4	1788.42	1559.47	1626.44	1521.51	1214.66	1335.05
																		1573	15.73	1721.08	2277.21	1507.21	2018.34	1656.14	1749.09	1457.84	1563.38	1476.98	1133.18	1239.46
																		1574	15.74	1716.88	2187.51	1510.91	2293.93	1828.17	1739.09	1484.16	1690.82	1684.66	1457.24	1263.98
																		1575	15.75	1624.6	2150.26	1424.86	2012.24	1615.43	1704.08	1440.82	1613.43	1610.21	1213.98	1184.25
																		1576	15.76	1665.33	2248.83	1529.85	2257.44	1771.95	1703	1443.12	1629.37	1648.94	1380.39	1265
																		1577	15.77	1711.68	2219.43	1494.24	2080.2	1655.17	1704.13	1423.02	1657.33	1514.8	1151.66	1212.04
																		1578	15.78	1667.34	2177.42	1453.99	2024.98	1607.76	1687.62	1414.58	1571.17	1484.61	1161.17	1184.97
																		1579	15.79	1640.01	2157.33	1472.99	2124.25	1623.81	1710.65	1445.26	1605.94	1476.67	1150.05	1171.38
																		1580	15.8	1682.98	2250.02	1600.74	2121.28	1700.89	1718.95	1465.57	1673.45	1579.22	1186.54	1175.47
																		1581	15.81	1689.86	2161.45	1494.62	2207.35	1622.65	1712.87	1437.01	1555.44	1527.46	1154.39	1186.24
																		1582	15.82	1640.37	2136.37	1434.64	2138.34	1567.02	1703.43	1406.27	1590.45	1537.35	1127.84	1240.46
																		1583	15.83	1637.14	2186.6	1464.02	2077.68	1600.45	1743.39	1421.02	1613.69	1490.81	1085.53	1187.77
																		1584	15.84	1665.86	2095.04	1437.81	2038.31	1602.78	1715.1	1411.08	1571.48	1427.59	1332.07	1128.17
																		1585	15.85	1708.1	2156.86	1485.46	2180.38	1635.85	1739.67	1427.67	1663.99	1574.71	1324.06	1224.64
																		1586	15.86	1727.37	2222.39	1502.6	2065.78	1589.81	1721.36	1451.39	1630.57	1560.42	1348.89	1165.58
																		1587	15.87	1662.86	2168.53	1500.88	1938.26	1544.66	1740.56	1444.39	1683.41	1472.19	1144.41	1259.9
																		1588	15.88	1684.21	2146.14	1545.13	2166.67	1682.36	1686.96	1399.23	1655.92	1464.03	1350.84	1165.77
																		1589	15.89	1721.37	2200.96	1528.5	2158.38	1638.4	1743.56	1508.92	1739.63	1668.86	1414.25	1255.63
																		1590	15.9	1779.44	2213.76	1510.75	2222.8	1660.77	1736.49	1467.33	1721.08	1630.79	1377.26	1216.79
																		1591	15.91	1652.33	2105.95	1431.38	1952.35	1424.22	1684.76	1517.71	1762.11	1505.75	1148.96	1226.76
																		1592	15.92	1660.68	2054.71	1458.33	2030.12	1513.91	1710.77	1467.21	1751.99	1617.88	1416.31	1289.1
																		1593	15.93	1677.61	2176.72	1619.76	2140.01	1529.55	1706.05	1486.7	1753.93	1507.68	1276.02	1224.6
																		1594	15.94	1748.93	2310.35	1579.5	2174.01	1555.16	1732.57	1511.01	1747.47	1527.2	1253.7	1319.33
																		1595	15.95	1771.73	2220.18	1513.5	2192.32	1482.44	1736.11	1505.95	1727.68	1589.96	1365.56	1335.69
																		1596	15.96	1700.42	2152.32	1456.74	2169.35	1473.9	1756.61	1473.94	1786.55	1615.85	1572.16	1337.24
																		1597	15.97	1649.88	2180.15	1446.21	2130.09	1379.81	1704.26	1490.58	1720.07	1488.1	1272.2	1279.19
																		1598	15.98	1737.22	2204.56	1518.67	2349.96	1576.63	1717.58	1390.41	1715.01	1535.51	1344.52	1241.79
																		1599	15.99	1668.88	2133.3	1455.87	2205.31	1426.06	1725.73	1484.07	1711.77	1520.51	1236.78	1232.17
																		1600	16	1729.5	2166.07	1499.04	2109.33	1458.64	1740.12	1394.38	1687.49	1497.37	1145.57	1185.27
																		1601	16.01	1811.12	2214.52	1510.46	2111.04	1538.47	1724.71	1502.74	1783.35	1633.15	1392.67	1307.46
																		1602	16.02	1829.24	2250.99	1498.7	2227.45	1625.37	1703.94	1400.34	1717.3	1601.86	1430.91	1202.6
																		1603	16.03	1794.04	2229.08	1492.11	2200.72	1549.67	1701.11	1496.94	1772.39	1520.34	1213.89	1222.55
																		1604	16.04	1685.36	2157.61	1455.78	2055.71	1503.82	1730.37	1420.96	1715.43	1548.77	1248.61	1187.69
																		1605	16.05	1727.78	2215.24	1524.48	2089.15	1609.56	1713.3	1495.65	1758.67	1633.11	1483.14	1236.41
																		1606	16.06	1686.1	2157.56	1509.26	2118.72	1613.86	1689.59	1421.52	1737.26	1568.81	1438.74	1219.02
																		1607	16.07	1698.17	2120.84	1432.43	2142.93	1549.09	1704.67	1467.42	1695.26	1558.27	1462.03	1194.27
																		1608	16.08	1692.63	2222.47	1534.5	2044.39	1569.92	1732.14	1407.9	1740.89	1580.77	1152.61	1220.55
																		1609	16.09	1620.72	2109.81	1455.28	1865.46	1454.44	1685.87	1492.06	1725.17	1542.78	1169.29	1204.55
																		1610	16.1	1666.56	2095.98	1514.46	2136.23	1575.51	1710.36	1414.8	1748.13	1548	1499.33	1250.48
																		1611	16.11	1658.66	2231.41	1522.89	2162.3	1619.64	1732.45	1525.8	1733.43	1506.29	1303.66	1314.29
																		1612	16.12	1609.19	2140.11	1434.49	1926.81	1523.36	1746	1458.47	1687.43	1439.51	1145.68	1321.91
																		1613	16.13	1606.13	2096.77	1383.77	2085	1562.4	1647.45	1461.07	1712.71	1535.56	1202.99	1183.39
																		1614	16.14	1784.05	2245.01	1532.11	2227.36	1666.63	1725.99	1448.55	1751.75	1599.96	1361.98	1263.65
																		1615	16.15	1759.3	2220.02	1475.42	2013.54	1648.57	1709.09	1504.92	1752.88	1601.57	1458.89	1244.42
																		1616	16.16	1687.09	2155.82	1433.99	1941.82	1516.64	1713.92	1438.59	1655.98	1451.7	1155.82	1228.05
																		1617	16.17	1650.77	2173.5	1443.2	2351.39	1772.81	1718.82	1522.94	1752.93	1608.61	1354.55	1271.5
																		1618	16.18	1634.51	2239.48	1398.69	2140.51	1542.81	1758.58	1483.69	1672.6	1466.36	1169.83	1276.19
																		1619	16.19	1651.18	2271.2	1471.56	2163.41	1629.39	1751.44	1552.84	1723.01	1515.34	1247.43	1283.67
																		1620	16.2	1594.01	2160.72	1406.61	1981.85	1495.04	1761.05	1475.63	1635.54	1464.01	1211.21	1302.02
																		1621	16.21	1681.08	2238.1	1451.03	2192.26	1694.09	1732.48	1539.26	1717.38	1569.7	1454.61	1270.49
																		1622	16.22	1647.33	2224.71	1503.47	2249.71	1658.76	1746.62	1483.3	1694.09	1549.78	1266.15	1217.17
																		1623	16.23	1604.8	2248.56	1393.02	1960.17	1489.64	1719.88	1530.83	1697.55	1609.19	1174.06	1239.33
																		1624	16.24	1631.27	2225.35	1441.34	2136.82	1646.02	1729.82	1503.71	1675.9	1731.18	1128.1	1257.08
																		1625	16.25	1631.68	2217.22	1406.45	2063.9	1593.13	1703.18	1562.12	1698.51	1655.07	1265.55	1256.06
																		1626	16.26	1582.47	2146.82	1409.89	2018.4	1468.71	1670.29	1440.56	1611.41	1504.16	1103.15	1189.98
																		1627	16.27	1729.38	2229.47	1444.27	2209.62	1673.17	1686.86	1490.72	1719.39	1660.78	1298.88	1256.48
																		1628	16.28	1634.78	2133.03	1401.74	2027.11	1506.76	1693.66	1421.12	1627.33	1587.05	1227.7	1219.59
																		1629	16.29	1649.37	2178.14	1466.41	2406.23	1752.16	1695.22	1483.05	1710.05	1695.24	1379.18	1219.6
																		1630	16.3	1599.91	2150.31	1392.53	2110.52	1532.44	1703.45	1450.5	1637.6	1624.68	1191.47	1199.7
																		1631	16.31	1671.35	2223.56	1444.19	2161.41	1570.5	1699.11	1469.73	1686.79	1706.24	1282.91	1186.95
																		1632	16.32	1702.37	2229.93	1426.22	2236.83	1591.96	1663.57	1435.02	1623.71	1587.53	1123.82	1125.41
																		1633	16.33	1657.38	2207.58	1441.09	2215.45	1636.57	1728.81	1492.32	1704.3	1646.36	1119.28	1217.78
																		1634	16.34	1691.48	2172.12	1438.28	2075.44	1576.36	1707.53	1469.66	1655.08	1577.33	1109.46	1192.36
																		1635	16.35	1721.71	2183.68	1473.46	2234.2	1644.38	1700.59	1515.35	1661.98	1660.12	1387.21	1108.51
																		1636	16.36	1645.64	2086.19	1398.55	2135.61	1491.26	1712.6	1465.35	1604.78	1612.88	1711.53	1185.26
																		1637	16.37	1601.12	2078.61	1412.74	2048.3	1417.9	1676.62	1457.75	1588.1	1522.15	1208.86	1131.31
																		1638	16.38	1630.01	2118.72	1395.53	1914.68	1441.87	1695.73	1467.62	1566.39	1572.93	1202.84	1180.27
																		1639	16.39	1642.82	2080.42	1433.23	2273.64	1600.93	1712.69	1495.35	1663.44	1613.43	1349.73	1198.12
																		1640	16.4	1612.94	2128.78	1374.41	1950.46	1439.06	1720.88	1498.97	1623.96	1658.91	1241.98	1215.03
																		1641	16.41	1666.29	2211.44	1460.07	2157.2	1626.25	1714.82	1452.64	1651.59	1722.66	1475.43	1149.58
																		1642	16.42	1659.87	2158.68	1520.34	2274.27	1670.06	1755.73	1493.41	1635.5	1651.29	1201.74	1212.07
																		1643	16.43	1614.22	2193.63	1410.85	1975.08	1478.17	1774.41	1485.18	1586.79	1606.27	1122.01	1255.48
																		1644	16.44	1748	2302.91	1460.24	2025.24	1580.71	1775.61	1529.63	1603.36	1625.1	1231.44	1265.65
																		1645	16.45	1657.55	2228.77	1489.55	2077.68	1563.1	1758.51	1471.54	1600.55	1588.24	1163.42	1212.84
																		1646	16.46	1616.44	2152.24	1448.96	1980.68	1480.34	1716.87	1484.46	1572.08	1579.71	1110.76	1187.11
																		1647	16.47	1622.75	2224.53	1507.89	2031.48	1573.35	1758.27	1441.33	1605.55	1630.63	1138.76	1258.33
																		1648	16.48	1582.09	2088.97	1421.06	1973.98	1467.74	1802.41	1469.15	1606.98	1616.8	1266.87	1335.57
																		1649	16.49	1627	2092.96	1481.21	2211.86	1639.39	1810.27	1465.29	1623.16	1688.6	1501.5	1351.57
																		1650	16.5	1557.14	2015.88	1379.1	2168.44	1492.21	1800.88	1536.79	1613.74	1569.76	1158.04	1318.36
																		1651	16.51	1592.95	2041.71	1373.24	1978.66	1451.68	1822.51	1447.06	1551.01	1494.35	1076.63	1313.99
																		1652	16.52	1568.4	2063.12	1390.11	1998.68	1497.58	1753.81	1478.77	1628.99	1583.24	1667.08	1237.96
																		1653	16.53	1566.28	2135.59	1441.27	1988.77	1527.91	1748.46	1413.1	1621.83	1609.48	1155.11	1241.56
																		1654	16.54	1584.67	2176.32	1460.77	2054.28	1615.38	1777.83	1506.27	1620.12	1539.39	1176.15	1293.31
																		1655	16.55	1617.58	2075.26	1419.73	2119.09	1554.62	1782.78	1431.44	1563.17	1547.95	1171.01	1282.47
																		1656	16.56	1632.54	2115.76	1461.01	2247.26	1674.29	1804.73	1500.41	1650.43	1613.09	1389.05	1312.3
																		1657	16.57	1607.41	2166.49	1521.54	2193.51	1676.39	1813.29	1440.99	1566.56	1584.43	1142.71	1319.27
																		1658	16.58	1593.46	2100.86	1423.07	1993.63	1585.01	1799.29	1525.58	1594.39	1565.98	1144.93	1365.27
																		1659	16.59	1555.11	2006.99	1394.54	1970.11	1540.96	1773.93	1415.21	1527.06	1489.92	1163.58	1247.49
																		1660	16.6	1557.84	1976.47	1446.46	1937.64	1584.84	1764.01	1485.67	1587.91	1581.37	1460.89	1271.14
																		1661	16.61	1562.24	2072.14	1442.81	1962.43	1601.71	1750.6	1410.82	1594.42	1674.51	1408.39	1215.63
																		1662	16.62	1611.48	2094.5	1405.3	2106.41	1649.48	1795.11	1487.81	1624.86	1680.39	1314.64	1277.51
																		1663	16.63	1563.62	2016.19	1383.95	2013.11	1489.76	1778.74	1430.66	1582.82	1596.39	1152.64	1261.94
																		1664	16.64	1527.57	2062.29	1409.41	1932.39	1438.6	1804.84	1552.93	1553.07	1503.51	1122.85	1322.51
																		1665	16.65	1706.72	2163.18	1458.4	2290.66	1664.4	1779.89	1452.32	1614.72	1583.7	1418.75	1241.74
																		1666	16.66	1573.79	2055.05	1438.34	2055.94	1550.72	1828.12	1528.45	1567.32	1517.71	1198.43	1323.97
																		1667	16.67	1567.38	2021.89	1397.43	1958.72	1462.8	1829.41	1435.38	1552.5	1508.95	1111.01	1243.45
																		1668	16.68	1579.99	2027.1	1491.24	2044.68	1612.4	1819.61	1543.19	1634.59	1640.59	1427.15	1231.33
																		1669	16.69	1663.62	2063.89	1479.84	2203.06	1680.27	1805.76	1453.17	1584.3	1566.6	1635.97	1298.74
																		1670	16.7	1561.66	1986.47	1369.5	1874.08	1461.25	1782.78	1533.74	1524.51	1527.52	1273.7	1261.55
																		1671	16.71	1578.96	2003.65	1393.56	1881.03	1396.49	1756.87	1423.54	1570.08	1508.01	1151.79	1164.33
																		1672	16.72	1679.71	2064.94	1420.32	2144.12	1521.83	1747.86	1490.24	1632.6	1670.77	1515.2	1245.46
																		1673	16.73	1605.8	2108.88	1453.42	2139.01	1579.02	1745.59	1400.64	1564.64	1474.61	1157.2	1180.44
																		1674	16.74	1550.91	1965.7	1336.24	2044.96	1436.62	1700.47	1455.05	1548.97	1455.37	1134.26	1147.48
																		1675	16.75	1611.73	2118.59	1491.94	2265.58	1708.71	1738.56	1410.6	1622.32	1487.85	1216.73	1178.87
																		1676	16.76	1568.47	1956.01	1395.09	2017.98	1544.02	1798.44	1507.01	1530.85	1475.53	1305.33	1289.27
																		1677	16.77	1637.88	2044.99	1416.42	2253.02	1654.63	1747.52	1426.37	1558.03	1461.16	1321.41	1157.67
																		1678	16.78	1700.24	2123.32	1481.7	2146.01	1617.81	1790.79	1486.1	1536.75	1464.83	1196.65	1243.13
																		1679	16.79	1591.81	1965.65	1405.06	1963.9	1490.05	1738.57	1379.86	1493.15	1442.86	1112.62	1137.88
																		1680	16.8	1623.53	2109.21	1489.39	2210.66	1611.52	1824.17	1483.64	1550.67	1484.8	1165.37	1285.73
																		1681	16.81	1570.14	2116.12	1443.36	2069.72	1488.79	1827.7	1446.2	1561.87	1596.85	1310.17	1251.33
																		1682	16.82	1652.14	2046.86	1435.15	2121.47	1570.16	1784.14	1478.07	1584.41	1659.83	1337.44	1220.07
																		1683	16.83	1561.69	1965.47	1435.62	1990.45	1514.4	1781.21	1434.43	1535.93	1508.88	1162.17	1193.38
																		1684	16.84	1590.37	2071.66	1441.1	2343.32	1605.23	1774.18	1481.87	1570.52	1519.19	1481.53	1163.5
																		1685	16.85	1696.81	2175.18	1515.69	2357.01	1694.26	1788.53	1455.25	1557.17	1550.09	1466.74	1189.82
																		1686	16.86	1581.39	2065.17	1460.9	2031.83	1512.21	1825.59	1525.45	1528.26	1486.68	1167.44	1255.75
																		1687	16.87	1540.49	1972	1365.5	1920.52	1443.09	1755.15	1423.97	1501.44	1495.5	1206.37	1152.46
																		1688	16.88	1551.94	1985.61	1386.37	1873.67	1460.24	1817.99	1520.74	1556.61	1635.72	1249.79	1318.76
																		1689	16.89	1601.17	2079.44	1484.02	2224.48	1622.57	1760.55	1436.64	1604.58	1515.82	1230.99	1221.47
																		1690	16.9	1550.62	2008.24	1445.43	2051.56	1569.06	1792.96	1482.6	1517.13	1464.86	1201.88	1203.55
																		1691	16.91	1557.4	2018.35	1430.38	1989.62	1488.03	1742.78	1412.75	1494.82	1546.06	1236.1	1093.4
																		1692	16.92	1605.51	2087.2	1485.88	2261.12	1654.26	1762.48	1414.75	1553.56	1464.5	1425.34	1186.61
																		1693	16.93	1551.08	1980.26	1410.33	2117.92	1518.88	1714.44	1382.6	1511.6	1516.29	1377.76	1122.36
																		1694	16.94	1567.77	2020.59	1394.61	2106.46	1629.23	1793.57	1464.87	1537.19	1509.21	1366.58	1255.15
																		1695	16.95	1651.12	2031.04	1493.77	2213.61	1646.58	1760.97	1446.75	1553.65	1504.51	1364.79	1200.23
																		1696	16.96	1548.91	1960.54	1396.52	1970.51	1434.7	1734.8	1409.42	1492.12	1434.95	1164.06	1168.86
																		1697	16.97	1517.33	1878.69	1366.23	1875.18	1399.92	1725.49	1438.65	1475.74	1413.92	1131.22	1203.68
																		1698	16.98	1635.34	1928.32	1444.5	2005.61	1562.77	1699.82	1388.4	1515.55	1481	1361.56	1112.85
																		1699	16.99	1695.44	1961.92	1510.61	2157.95	1730	1781.23	1486.55	1557.92	1523.36	1387.87	1250.53
																		1700	17	1624.22	1902.86	1408.93	1998.2	1554.42	1694.71	1396.2	1509.54	1453.28	1506.46	1111.09
																		1701	17.01	1585.02	1987.78	1456.21	1929.8	1539.77	1768.1	1506.66	1516.53	1438.45	1194.01	1147.57
																		1702	17.02	1545.02	1922.99	1378.07	1882.77	1460.44	1703.4	1423.08	1463.28	1363.43	1124.63	1138.64
																		1703	17.03	1761.3	2162.7	1542.56	2249.02	1717.7	1696.97	1426.64	1522.71	1434.58	1478.56	1146.09
																		1704	17.04	1704.37	2138.3	1475.81	2244.77	1675.6	1715.03	1456.8	1508.29	1448.29	1383.26	1139.71
																		1705	17.05	1631.02	2060.21	1533.86	2205.39	1628.52	1747.58	1489.21	1527.78	1423.31	1195.67	1214.06
																		1706	17.06	1552.21	1878.8	1376.33	1994.96	1437.73	1792.21	1439.76	1486.5	1396.38	1157.97	1188.78
																		1707	17.07	1600.39	1969.12	1398.61	2022.62	1510.84	1848.31	1516.34	1500.34	1445.26	1262.18	1364.05
																		1708	17.08	1690.68	2037.26	1424.54	2148.09	1610.82	1793.81	1498.2	1529.33	1422.04	1454.03	1336.75
																		1709	17.09	1690.86	2068.68	1523.01	2285.22	1727.7	1776.33	1539.21	1575.52	1528.44	1715.55	1358.18
																		1710	17.1	1585.08	1957.6	1412.77	2099.14	1532.44	1723.59	1442.67	1488.18	1411.15	1370.99	1196.69
																		1711	17.11	1629.64	2050.33	1448.75	2199.47	1677.13	1721.33	1485.8	1521.45	1447.98	1239	1228.85
																		1712	17.12	1545.9	1893.72	1353.66	1956.88	1418.33	1709.53	1446.19	1534.41	1354.24	1133.66	1144.96
																		1713	17.13	1570.53	1926.84	1399.83	2294.52	1517.57	1778.04	1542.05	1638.14	1586.26	1532.31	1292.46
																		1714	17.14	1548.62	1880.63	1345.94	1989.41	1466.85	1772.16	1474.26	1515.93	1386.39	1136.59	1274.32
																		1715	17.15	1620.28	1959.24	1448.18	2325.61	1666.66	1774.29	1503.58	1590.23	1553.43	1497.99	1235.67
																		1716	17.16	1647.69	1990.42	1530.66	2293.04	1668.06	1743.79	1444.97	1564.01	1413.08	1193.58	1207.63
																		1717	17.17	1602.69	1921.82	1417.02	2033.32	1541.38	1790.96	1543.63	1599.17	1528.44	1444.52	1303.74
																		1718	17.18	1562.35	1829.52	1402	1908.15	1463.23	1714.99	1408.08	1525	1410.74	1177.69	1141.69
																		1719	17.19	1592.24	1978.02	1414.48	2045.66	1602.51	1685.43	1459.2	1552.93	1524.1	1324.74	1164.11
																		1720	17.2	1576.36	1949.75	1441.92	2068.04	1594	1747.61	1411.42	1520.86	1458.52	1225.48	1189.91
																		1721	17.21	1539.27	1856.93	1340.18	2066.37	1502.26	1704.42	1487.65	1513.02	1410.58	1222.23	1213.64
																		1722	17.22	1600.31	2074.88	1535.67	2192.53	1702.57	1673.35	1401.83	1530.33	1399.91	1217.4	1127
																		1723	17.23	1583.49	2006.02	1442.6	1998.07	1621.39	1683.48	1473.84	1542.42	1534.12	1250.24	1146.64
																		1724	17.24	1612.49	2041.27	1483.78	2213.38	1652.94	1699.72	1416.73	1537.53	1493.92	1111.91	1120.66
																		1725	17.25	1547.46	1887.08	1371.48	2029.79	1526.79	1749.38	1507.47	1512.48	1427.68	1151.65	1184.56
																		1726	17.26	1580.17	1889.87	1377.08	2055.59	1591.79	1683.11	1399.93	1461.73	1379.73	1734.3	1074.61
																		1727	17.27	1600.52	1947.62	1459.11	2060.25	1581.56	1707.01	1477.37	1547.44	1600.63	1699.37	1101.39
																		1728	17.28	1599.81	1929.96	1414.94	2045.78	1520.94	1690.72	1385.7	1469.77	1421.05	1288.58	1117.51
																		1729	17.29	1596.55	2079.39	1441.58	2218.96	1564.34	1774.54	1556.45	1538.57	1554.64	1371.75	1310.68
																		1730	17.3	1594.91	1989.06	1491.45	2085.95	1540.17	1722.44	1454.31	1522.95	1489.89	1159.32	1243.3
																		1731	17.31	1691.19	2063.86	1491.31	2224.73	1638.15	1692.77	1471.36	1545.52	1539.66	1341.04	1205.97
																		1732	17.32	1605.32	2018.8	1477.8	2331.07	1646.59	1702.48	1431.78	1571.5	1445.63	1257.55	1210.85
																		1733	17.33	1548.57	1910.53	1351.27	1970.43	1478.2	1715.24	1513.63	1534.33	1443.64	1322.54	1256.71
																		1734	17.34	1541.31	1921.01	1410.63	1967.28	1508.78	1681	1431.69	1547.16	1387.77	1139.76	1164.44
																		1735	17.35	1572.37	2011.24	1431.67	2188.07	1636.39	1706.1	1511.54	1596.76	1518.06	1408.71	1298.82
																		1736	17.36	1567.99	1991.12	1423.68	2041.4	1570.55	1675.97	1467.67	1564.92	1500.89	1265.5	1206.32
																		1737	17.37	1557.21	2013.44	1406.83	2020.69	1547.36	1704.63	1533.85	1590.18	1599.24	1296.47	1255.13
																		1738	17.38	1523.36	1906.28	1367.96	1939.64	1464.34	1692.9	1453.3	1554.81	1444.46	1439.47	1211.99
																		1739	17.39	1509.5	1899.74	1363.29	1858.55	1494.44	1711.25	1508.91	1533.18	1444.37	1186.37	1273.37
																		1740	17.4	1547.24	1949.51	1376.32	2034.04	1621.95	1665.57	1424.05	1600.07	1478.2	1582.21	1179.77
																		1741	17.41	1665.29	2092.39	1497.61	2149.55	1762.56	1675.77	1483.33	1629.99	1598.17	1425.76	1226.16
																		1742	17.42	1544.52	1972.99	1390.63	1878.71	1497.01	1637.43	1426.73	1559.47	1419.82	1237.79	1123.66
																		1743	17.43	1570.06	2028.22	1400.51	2127.37	1636.23	1685.71	1487.14	1620.73	1487.3	1312.4	1256.07
																		1744	17.44	1513.01	1917.1	1325.69	1897.49	1477.28	1674.34	1439.69	1531.13	1422.27	1179.6	1190.74
																		1745	17.45	1574.76	2080.92	1431.9	2130.76	1648.49	1648.42	1413.26	1629.35	1635.59	1403.76	1162.07
																		1746	17.46	1524.65	1965.78	1382.06	2044.95	1555.88	1694.71	1429.22	1563.85	1528.5	1297.2	1269.3
																		1747	17.47	1539.73	2035.7	1398.55	2012.47	1598.08	1648.83	1398.61	1566.19	1523.75	1180.8	1232.69
																		1748	17.48	1529.07	1986.24	1362.4	2090.68	1617.99	1608.38	1384.39	1561.75	1523.03	1326.92	1140.48
																		1749	17.49	1554.66	2053.95	1480.62	2131.84	1692.67	1685.09	1447.19	1597.16	1528.71	1337.53	1181.63
																		1750	17.5	1548.69	2121.14	1508.99	2204.66	1697.63	1680.97	1441.57	1632.16	1637.04	1381.04	1211.69
																		1751	17.51	1555.4	2037.13	1426.84	1927.69	1548.06	1655.89	1443	1587.7	1449.9	1175.31	1196.9
																		1752	17.52	1525.52	1961.19	1409.16	1935.1	1582.8	1616.73	1396.62	1644.16	1507.21	1547.05	1165.32
																		1753	17.53	1567.38	2062.89	1521.18	2107.36	1642.2	1631.95	1387.66	1617.47	1507.27	1367.16	1158.07
																		1754	17.54	1508.68	1994.81	1392.88	1873.04	1494.11	1611.67	1393.31	1552.56	1458.56	1208.99	1099.58
																		1755	17.55	1603.27	2067.48	1419.23	2129.36	1685.45	1664.72	1407.39	1542.4	1587.49	1683.44	1233.67
																		1756	17.56	1615	2055.77	1445.88	2210.42	1671.2	1630.59	1399.36	1599.64	1561.77	1474.25	1124.75
																		1757	17.57	1549.28	2008.48	1399.18	2103.22	1622.93	1644.22	1367.17	1548.31	1583.24	1445.51	1148.54
																		1758	17.58	1547.66	1997.34	1440.15	2020.04	1578.33	1636.69	1386.78	1593.15	1551.43	1237.79	1141.64
																		1759	17.59	1662.22	2110.09	1483.67	2073.27	1631.82	1613.23	1377.37	1594.11	1573.93	1216.91	1113.02
																		1760	17.6	1556.61	1996.84	1383.9	1942.2	1547.6	1551.42	1343.59	1529.62	1467.14	1167.92	1050.23
																		1761	17.61	1575.02	2034.78	1393.86	2107.09	1600.46	1586.5	1300.84	1552.83	1532.7	1168.18	1074.75
																		1762	17.62	1599.97	2034.16	1418.72	2141.41	1618.4	1588.61	1372.14	1597.54	1666.14	1835.99	1120.24
																		1763	17.63	1543.61	2001.84	1469.99	2196.58	1589.02	1575.59	1329.05	1525.98	1615.2	1213.06	1042.16
																		1764	17.64	1613.04	2191.6	1547.38	2210.28	1739.29	1576.23	1377.3	1576.92	1667.97	1778.09	1073.25
																		1765	17.65	1668.92	2124.89	1513.09	2053.3	1634.86	1587.05	1370.08	1594.16	1603.23	1337.84	1141.48
																		1766	17.66	1649.9	2123.33	1482.05	2134.1	1627.73	1611.98	1426.34	1593.06	1613.83	1351.52	1150.25
																		1767	17.67	1535.16	1978.61	1442.98	2039.52	1507.83	1654.29	1408.55	1528.38	1491.13	1142.71	1190.56
																		1768	17.68	1587.02	2002.31	1406.54	2020.25	1521.73	1617.6	1464.06	1581.68	1613.59	1409.58	1184.88
																		1769	17.69	1684.01	2097.59	1504.48	2022.96	1573.32	1607.02	1416.9	1586.44	1612.27	1230.59	1156.66
																		1770	17.7	1573.68	1951.97	1439.57	1920.16	1562.68	1603.48	1485.95	1563.7	1570.11	1328.61	1159.61
																		1771	17.71	1543.08	1875.42	1372.49	1931.95	1504.71	1588.47	1428.26	1556.67	1571.41	1520.88	1092.18
																		1772	17.72	1621.75	2033.81	1488.85	2076.58	1595.57	1592.12	1457.84	1592.31	1723.99	1459.77	1148.5
																		1773	17.73	1562.54	1990.36	1407.08	2011.36	1492.64	1609.66	1391.82	1515.61	1556.16	1196.54	1111.91
																		1774	17.74	1553.89	2025.04	1413.92	2164.5	1634.01	1612.42	1428.23	1587.18	1671.58	1516.79	1179.77
																		1775	17.75	1546.83	2001.86	1387.38	2029.38	1623.71	1618.97	1379.87	1475.88	1571.74	1189.31	1103.4
																		1776	17.76	1582.6	2088.25	1419.89	2065.03	1692.85	1676.57	1493.31	1531.62	1688.23	1348.4	1288.14
																		1777	17.77	1564.03	2028.1	1415.38	2008.27	1577.13	1654.66	1386.35	1545.39	1606.66	1340.52	1175.93
																		1778	17.78	1618.59	2069.36	1372.02	1979.1	1567.93	1636.19	1433.55	1526.98	1537.2	1293.18	1173.87
																		1779	17.79	1563.77	1915.74	1429.72	2136.49	1663.87	1631.96	1362.88	1564.94	1561.89	1226.08	1145.77
																		1780	17.8	1536.04	1867.19	1354.43	1886.38	1513.13	1611.16	1424.84	1511.87	1499.53	1232.7	1165.97
																		1781	17.81	1576.09	1934.59	1488.13	2178.05	1707.77	1600.51	1360.65	1602.68	1696.68	1432.2	1156.11
																		1782	17.82	1501.26	1863.8	1340.43	1837.04	1493.03	1602.53	1449.98	1550.61	1563.71	1203.62	1180.35
																		1783	17.83	1563.25	1866.76	1436.27	2123.41	1625.25	1633.45	1387.52	1559.78	1632.26	1454.82	1176.35
																		1784	17.84	1540.48	1820.95	1341.65	1914.68	1539.7	1602.47	1407.91	1517.42	1556.03	1261.82	1167.37
																		1785	17.85	1675.15	2006.18	1449.92	2206.15	1691.91	1606.79	1374.96	1614.18	1607.75	1424.34	1160.77
																		1786	17.86	1543.49	1860.02	1323.93	2020.95	1590.07	1595.35	1432.98	1560.61	1692.63	1602.05	1150.56
																		1787	17.87	1574.48	1874.71	1346.9	2067.41	1571.25	1627.22	1353.84	1525.17	1530.98	1188.29	1149.4
																		1788	17.88	1572.38	1879.5	1366.3	2006.22	1615.25	1627.62	1452.28	1574.84	1644.52	1479.13	1214.29
																		1789	17.89	1532.13	1821.06	1325.02	2041.07	1517.88	1570.8	1337.93	1509.17	1574.01	1437.81	1102.95
																		1790	17.9	1536.77	1784.28	1380.58	2041.59	1560.06	1622.35	1454.93	1561.52	1683.05	1780.23	1234.76
																		1791	17.91	1592.79	1865.68	1377.11	2027.31	1527.96	1615.63	1381.22	1566.07	1578.68	1313.13	1137.18
																		1792	17.92	1552.89	1829.34	1400.34	2060.44	1560.01	1658.51	1516.61	1538.18	1593.36	1284.91	1234.68
																		1793	17.93	1621.49	1928.36	1442.02	2162.87	1623.95	1621.82	1395.27	1543.68	1539.61	1174.88	1114.65
																		1794	17.94	1508.01	1812.82	1326.48	1937.29	1456.16	1584.31	1411.64	1513.23	1508.22	1213.69	1159.11
																		1795	17.95	1536.04	1809.45	1374.6	2103.67	1576.07	1625.58	1428.84	1563.65	1598.85	1326.42	1206.87
																		1796	17.96	1536.65	1830.58	1325.42	1973.47	1454.43	1609.48	1434.08	1510.58	1637.32	1312.47	1245.3
																		1797	17.97	1546.04	1802.3	1383.47	2023.6	1466.71	1610.72	1427.51	1560.95	1632.8	1458.62	1198.63
																		1798	17.98	1496.58	1797.62	1343.11	2032.76	1419.8	1572.32	1405.73	1508.38	1534.25	1627.35	1132.99
																		1799	17.99	1540.82	1822.2	1398.03	2069.4	1503.96	1621.14	1425.21	1566.32	1646.36	1560.95	1250.58
																		1800	18	1608.02	1894.33	1429.25	2180.02	1569.14	1614.7	1483.84	1573.8	1592.4	1253.88	1227.29
																		1801	18.01	1542.88	1799.63	1394.64	2147.41	1511.6	1602.46	1471.09	1554.48	1678.95	1752.75	1197.94
																		1802	18.02	1508.7	1843.78	1358.81	1981.42	1423.26	1598.25	1471.31	1554.28	1596.29	1302.81	1192.62
																		1803	18.03	1564.82	1921.26	1481.73	2185.14	1596.82	1617.92	1441.2	1550.44	1629.85	1465.3	1236.33
																		1804	18.04	1480.66	1763.16	1304.71	1987.95	1403.04	1609.45	1505.44	1507.97	1558.2	1319.46	1320.21
																		1805	18.05	1474.41	1739.65	1361.37	1930.7	1380.99	1583.5	1387.82	1501.25	1534.31	1213.82	1161.54
																		1806	18.06	1498.86	1708.31	1382.09	2000.32	1495.04	1646.68	1449.56	1585.17	1662.72	1433.14	1255.56
																		1807	18.07	1494.74	1798.9	1456.69	2012.9	1448.67	1610.27	1417.05	1504.51	1520.86	1196.56	1198.29
																		1808	18.08	1504.79	1717.37	1359.33	2034.72	1455.66	1588.47	1421.3	1512.02	1531.78	1525.1	1144.8
																		1809	18.09	1515.55	1788.03	1372.53	2000.71	1445.51	1652.71	1471.48	1519.73	1531.3	1308.99	1303.95
																		1810	18.1	1482.68	1759.18	1363.01	1909.93	1375.22	1574.95	1414.99	1509.59	1507.65	1342.45	1143.28
																		1811	18.11	1505.15	1794.71	1392.41	2109.7	1516.71	1588.34	1446.22	1554.81	1568.46	1355.16	1170.52
																		1812	18.12	1486.49	1817.91	1381.73	2001.05	1453.25	1637.9	1445.71	1551.35	1559.22	1283.1	1198.56
																		1813	18.13	1486.65	1828.69	1377.61	1957.22	1456.58	1599.9	1419.73	1578.87	1539.67	1260.65	1163.94
																		1814	18.14	1505.4	1947.66	1498.67	2129.8	1589.02	1631.64	1444.48	1598.9	1614.39	1285.68	1250.05
																		1815	18.15	1468.36	1801.55	1347.58	1962.6	1465.83	1561.77	1392.92	1523.02	1506.37	1262.01	1103.6
																		1816	18.16	1505.34	1960.38	1421.18	1950.85	1462.66	1592.63	1404.74	1560.37	1569.71	1323.94	1133.18
																		1817	18.17	1526.93	1929.73	1451.6	2160.44	1669.8	1616.51	1449.94	1576.9	1586.68	1433.11	1133.65
																		1818	18.18	1487.89	1811.27	1393.9	2014.04	1498.77	1631.81	1425.22	1565.71	1562.69	1231.09	1185.57
																		1819	18.19	1478.9	1814.15	1334.7	1851.39	1465.56	1613.26	1451.61	1505.61	1515.83	1241.51	1130.82
																		1820	18.2	1487.02	1857.02	1361.25	1942.3	1569.71	1627.71	1434.08	1561.26	1613.28	1263.44	1096.65
																		1821	18.21	1539.87	1990.34	1461.31	2087.93	1642.27	1590.59	1432.12	1584.77	1703.69	1343.29	1126.71
																		1822	18.22	1490.46	1840.09	1421.65	1914.66	1488.97	1593.93	1415.83	1537.67	1488.47	1181.1	1132.46
																		1823	18.23	1618.75	1922.69	1475.8	2149.02	1690.6	1619.3	1471.73	1610.34	1676.23	1603.52	1206.23
																		1824	18.24	1511.53	1799.05	1336.35	1797.28	1442.84	1632.22	1431.33	1516.16	1472.08	1153.47	1164.74
																		1825	18.25	1488.56	1768.55	1313.2	1830.13	1467.31	1561.16	1417.26	1507.06	1470.85	1186.47	1118.65
																		1826	18.26	1533.74	1814.7	1353.44	2013.11	1509.27	1593.81	1395.45	1542.91	1604.73	1246.74	1123.61
																		1827	18.27	1540.54	1948.22	1394.99	1916.23	1511.44	1643.51	1500.27	1573.81	1587.91	1300.68	1230.84
																		1828	18.28	1518.23	1893.24	1393.56	2005.45	1529.2	1592.17	1379.08	1532.53	1561.69	1166.15	1141.95
																		1829	18.29	1554.07	1945.65	1407.46	2168.75	1616.98	1631.24	1491.84	1561.48	1503.99	1331.76	1220.65
																		1830	18.3	1610.55	1932.01	1454.07	2264.57	1685.01	1595.61	1354.15	1547.38	1472.2	1270.07	1112.87
																		1831	18.31	1568.26	1940.92	1559.61	2255.19	1756.79	1601.21	1442.01	1600.54	1550.33	1369.83	1228.47
																		1832	18.32	1530.83	1908.35	1465.92	1965.59	1524.9	1588.91	1374.79	1537.57	1440.83	1118.39	1120.52
																		1833	18.33	1543.59	1865.49	1378.53	1947.96	1529.01	1588.07	1465.07	1592.09	1668.38	1370.19	1133.88
																		1834	18.34	1549.91	1857.24	1392.54	1903.63	1458.42	1607.65	1401.44	1554.4	1484.22	1141.21	1224.14
																		1835	18.35	1523.87	1947.27	1402.65	2076.26	1557.54	1630.03	1494.26	1596.17	1470.98	1139.79	1277.51
																		1836	18.36	1550.45	1852.68	1363.96	1990.26	1514.71	1573.9	1382.43	1500.89	1426.06	1148.66	1130.43
																		1837	18.37	1596.68	1989.92	1394.14	2117.52	1622.44	1585.95	1470.03	1606.58	1551.54	1219.47	1195.09
																		1838	18.38	1671.29	2016	1428.55	2150.52	1633.23	1632.74	1411.85	1558.67	1601.12	1452.43	1184.51
																		1839	18.39	1533.2	1906.62	1387.82	1917.4	1536.75	1625.38	1480.42	1541.06	1440.63	1151.87	1240.12
																		1840	18.4	1515.37	1801.28	1328.36	1883.91	1448.38	1634.04	1394.81	1536.43	1469.78	1164.86	1173.2
																		1841	18.41	1522.39	1972.58	1309	2031.2	1540.45	1627.37	1493.76	1599.37	1599.02	1368.4	1169
																		1842	18.42	1532.83	1960.24	1402.12	2183.22	1570.63	1601.53	1402.98	1558.14	1418.95	1107.67	1133.25
																		1843	18.43	1573.32	2016.61	1401.09	2314.5	1647.78	1569.84	1439.41	1575.92	1477.49	1865.94	1158.25
																		1844	18.44	1582.07	1972.56	1390.25	2180.05	1600.15	1591.62	1369.34	1565.26	1489.13	1234.58	1153.56
																		1845	18.45	1519.38	1948.95	1372.41	1906.12	1487.03	1628.45	1499.64	1541.65	1412.16	1146.75	1273.59
																		1846	18.46	1531.52	1889.69	1406.72	1944.79	1582.91	1610.3	1421.72	1570.68	1597.14	1359.69	1154.33
																		1847	18.47	1512.31	1971.63	1428.02	2020.91	1491.73	1588.14	1445.63	1516.44	1452.75	1301.27	1164.68
																		1848	18.48	1522.12	1913.73	1369.68	2167.3	1596.66	1617.58	1357.92	1507.88	1479.74	1392.23	1173.6
																		1849	18.49	1685.86	1997.12	1503.64	2206.13	1637.46	1617.15	1419.37	1540.26	1582.29	1420.34	1153.28
																		1850	18.5	1568.91	1925.88	1447.93	2084.44	1498.19	1619.2	1411.17	1522.31	1440.15	1256.98	1166.18
																		1851	18.51	1568.02	2020.55	1406.93	2009.8	1546.36	1574.94	1409.34	1539.51	1524.01	1505.83	1106.47
																		1852	18.52	1533.96	1968.71	1414.37	2061.28	1494.39	1622.74	1414.42	1546.8	1581.77	1184.45	1203.12
																		1853	18.53	1535.02	1973.16	1405.43	2103.56	1597.24	1641.6	1454.3	1501.15	1447.84	1155.53	1234.49
																		1854	18.54	1552.66	2048.11	1492.11	2189.03	1615.85	1537.27	1304.9	1456.28	1411.43	1190.14	1043.72
																		1855	18.55	1529.87	2042.83	1420.95	2144.93	1578.48	1561.36	1394.51	1539.91	1591.21	1327.66	1168.9
																		1856	18.56	1560.04	1985.31	1413.02	2074.34	1647.54	1567.22	1360.19	1498.94	1496.42	1162.23	1097.57
																		1857	18.57	1576.79	1952.46	1406.84	2031.09	1597.22	1555.76	1409.7	1483.24	1549.13	1222.3	1059.63
																		1858	18.58	1566.8	2089.96	1390.91	2129.91	1647.46	1579.15	1377.28	1527.25	1562.55	1337.34	1087.84
																		1859	18.59	1513.92	2017.49	1339.49	1969.8	1508.46	1610.84	1420.74	1477.78	1454.5	1177.69	1121.32
																		1860	18.6	1515.79	1939.33	1340.28	1969.82	1487.54	1577.2	1382.4	1505.81	1627.15	1250.99	1096.75
																		1861	18.61	1536.4	1995.15	1415.8	2010.96	1558.09	1629.4	1435.37	1537.05	1571.46	1422.92	1156.64
																		1862	18.62	1518.87	2077.46	1375.46	1960.76	1539.54	1619.63	1375.31	1483.07	1521.43	1321.53	1082.04
																		1863	18.63	1499.98	1968.33	1319.26	1890.29	1502.54	1609.96	1391.33	1490.63	1562.34	1384	1062.82
																		1864	18.64	1529.43	1970.76	1393.19	1952.21	1599	1637.7	1405.52	1513.95	1536.24	1411.27	1164.24
																		1865	18.65	1519.3	1885.36	1392.64	1984.96	1597.39	1633.34	1401.13	1545.04	1613.36	1680.84	1215.66
																		1866	18.66	1490.82	1892.49	1324.63	1859.09	1493.64	1619.56	1382.3	1485.22	1516.92	1319.29	1095.65
																		1867	18.67	1492.05	1983.29	1380.65	1977.79	1505.68	1678.52	1405.27	1528.79	1508.71	1194.42	1206.3
																		1868	18.68	1480.36	1894.79	1314.78	1980.8	1499.8	1657.7	1454.58	1498.96	1482.49	1210.35	1213.89
																		1869	18.69	1495.09	1985.46	1365.76	2037.9	1572.38	1663.6	1386.64	1548.6	1639.72	1468.01	1194.09
																		1870	18.7	1464.52	1929.05	1328.03	1942.28	1490.02	1615.82	1399.67	1486.57	1489.57	1211.21	1115.13
																		1871	18.71	1524.81	2002.68	1390.56	2077.46	1593.31	1646.12	1367.2	1566.39	1613.83	1802.66	1146.86
																		1872	18.72	1497.51	1952.5	1406.55	2118.54	1555.28	1664.69	1420.21	1555.11	1567.4	1421.45	1213.78
																		1873	18.73	1476.78	1858.29	1322.19	1982.86	1485.57	1717.43	1407.72	1507.43	1456.2	1232.62	1234.4
																		1874	18.74	1498.69	1953.43	1409.76	2129.88	1580.72	1690.97	1426.63	1563.07	1566.66	1326.3	1225.61
																		1875	18.75	1531.06	1904.57	1384.48	2151.64	1611.06	1670.58	1358.28	1543.94	1575.26	1289.25	1136.3
																		1876	18.76	1499.94	1854.75	1345.71	1970.95	1492.02	1676.66	1405.29	1580.31	1575.89	1294.79	1216.04
																		1877	18.77	1509.34	1847.35	1355.04	2103.89	1473.5	1668.95	1355.59	1473.75	1487.84	1296.71	1118.1
																		1878	18.78	1493.16	1866.42	1367.35	2124.74	1506.59	1680.06	1390.17	1543.46	1595.04	1456.06	1183.81
																		1879	18.79	1565.57	1866.67	1384.17	2120.73	1541.32	1723.28	1405.54	1547.96	1565.21	1409.7	1285.13
																		1880	18.8	1527.57	1890.14	1417.62	2254.9	1663.11	1684.04	1429.02	1558.96	1718.47	1544.65	1212.66
																		1881	18.81	1492.14	1811.85	1361.02	2029.5	1523.06	1666.95	1351.45	1482.4	1527.59	1246.26	1201.88
																		1882	18.82	1591.35	1933.65	1446.46	2224.42	1596.94	1624.42	1373.99	1564.89	1598.06	1536.39	1153.18
																		1883	18.83	1624.43	1990.13	1404.52	2078.73	1522.86	1666.97	1348.28	1523.98	1573.38	1315.47	1213.56
																		1884	18.84	1522.43	1856.25	1327.86	1954.95	1490.67	1662.3	1451.32	1537.55	1560.96	1205.63	1151.18
																		1885	18.85	1565.14	1909.31	1392.14	2052.07	1575.72	1613.14	1370.53	1540.25	1515.6	1315.95	1093.02
																		1886	18.86	1665.3	1947.53	1404.49	2195.3	1665.14	1668.38	1425.8	1576.96	1565.71	1249.67	1201.13
																		1887	18.87	1518.28	1839.29	1295.22	1929.52	1426.07	1620.51	1350.95	1503.54	1508.35	1208.62	1175.38
																		1888	18.88	1534.89	1934.94	1369.39	2128.87	1620.79	1654.74	1460.87	1556.4	1633.46	1547.47	1201.06
																		1889	18.89	1501.44	1842.93	1301.46	1895.07	1510.81	1663.31	1397.37	1543.63	1566.18	1247.73	1139.82
																		1890	18.9	1509.79	1912.16	1310.76	2002.04	1547.6	1615.08	1406.61	1502.99	1523.07	1274.88	1126.08
																		1891	18.91	1524.68	1929.52	1395.16	2080.85	1651.37	1715.79	1385.15	1550.88	1664.78	1519.94	1248.33
																		1892	18.92	1487.92	1838.8	1274.98	1858.52	1482.55	1623.41	1397.69	1507.39	1511.32	1269.75	1112.11
																		1893	18.93	1517.22	1838.11	1382.81	2034.43	1657.6	1720.21	1434.26	1574.13	1584.3	1386.46	1322.46
																		1894	18.94	1500.08	1915.17	1345.82	2059.66	1526.08	1666.62	1433.45	1561.45	1484.24	1216.45	1226.65
																		1895	18.95	1503.54	1908.66	1328.11	2138.92	1577.07	1643.91	1362.7	1549.51	1580.07	1504.45	1168.51
																		1896	18.96	1477.39	1896.91	1305.47	1982.91	1526.63	1649.36	1398.81	1533.52	1505.77	1220.47	1162.19
																		1897	18.97	1481.18	1824.92	1375.1	2029.07	1522.3	1697.39	1368.63	1561.05	1480.42	1145.38	1259.21
																		1898	18.98	1463.76	1766.39	1285.8	1912.68	1470.41	1630.71	1421.91	1545.71	1465.39	1223.74	1154.25
																		1899	18.99	1483.55	1816.4	1338.78	1949.35	1473.47	1620.27	1334.06	1567.58	1550.32	1225.37	1097.85
																		1900	19	1448.04	1812.83	1313.9	1853.71	1461.83	1597.13	1383.84	1521.71	1439.3	1176.52	1124.83
																		1901	19.01	1541.8	1858.93	1378.27	1970.51	1530	1635.31	1368.56	1576.32	1656.53	1314.29	1173.56
																		1902	19.02	1506.82	1901.05	1358.26	1954.46	1547.71	1607.92	1414.67	1544.86	1484.88	1160.51	1083.04
																		1903	19.03	1608.56	2007.15	1410.88	2070.36	1599.63	1665.51	1369.74	1582.1	1537.48	1360.61	1132.23
																		1904	19.04	1500.03	1901.9	1304.72	1913.69	1473.44	1647.08	1463.7	1577.71	1508.35	1188	1201.84
																		1905	19.05	1491.59	1896.88	1345.06	1985.32	1564.66	1599.59	1375.8	1543.69	1565.14	1395.29	1065.21
																		1906	19.06	1476.87	1863.85	1275.75	1828.24	1468.56	1593.05	1415.16	1507.25	1492.96	1152.5	1175.73
																		1907	19.07	1518.97	1929.42	1368.84	2041.74	1576.38	1591.75	1359.11	1573.98	1674.22	1255.75	1108.97
																		1908	19.08	1496.23	1852.88	1280.63	1970.15	1547.11	1629.88	1413.58	1569.95	1593.85	1331.56	1169.08
																		1909	19.09	1591.96	1980.88	1387.68	1909.88	1540.63	1632.68	1358.84	1565.34	1571	1266	1194.49
																		1910	19.1	1653.73	2104.9	1343.22	2060.44	1588.61	1607.74	1401.98	1572.12	1558.64	1475.45	1151.12
																		1911	19.11	1516.45	2004.64	1353.77	1956.99	1499.16	1625.77	1361.66	1561.75	1596.86	1302.49	1184.45
																		1912	19.12	1480.78	1878.24	1367.82	1884.25	1467.9	1628.58	1413.83	1574.34	1584.25	1143.06	1191.44
																		1913	19.13	1504.09	1912.89	1376.42	2206.89	1576.96	1605.47	1372.14	1555.19	1586.83	1476.99	1128.52
																		1914	19.14	1474.69	1826.06	1312.52	1885.46	1442.34	1609.64	1401.45	1508.31	1601.6	1262.34	1130.19
																		1915	19.15	1464.21	1826.91	1324.85	1815.29	1388.93	1592.16	1326.89	1520.98	1558.83	1148.26	1084.74
																		1916	19.16	1527.42	1936.21	1426.6	1982.1	1606.6	1604.05	1397.02	1607.72	1649.86	1304.97	1189.28
																		1917	19.17	1456.25	1789.07	1287.45	1749.44	1398.21	1596.83	1412.31	1529.4	1496.69	1231.34	1176.69
																		1918	19.18	1494.96	1790.09	1373.12	2042.94	1627.8	1628.06	1454.16	1575.9	1577.78	1486.99	1267.92
																		1919	19.19	1467.33	1741.04	1334.82	1888.81	1469.05	1591.28	1387.27	1521.4	1522.71	1207.29	1116.91
																		1920	19.2	1499.23	1818.65	1433.14	2088.41	1622.91	1601.05	1392.16	1549.26	1619.28	1337.08	1136.01
																		1921	19.21	1531.79	1815.07	1421.75	1931.08	1529.81	1568.95	1385.91	1517.62	1569.17	1253.9	1108.01
																		1922	19.22	1660.11	1934.94	1491.1	2042.39	1605.83	1576.32	1364.27	1574.84	1579.61	1479.34	1113.33
																		1923	19.23	1495.58	1868.72	1344.82	1809.5	1494.31	1579.77	1396.5	1541.45	1530.68	1356.79	1083.84
																		1924	19.24	1484.8	1797.19	1351.14	1871.76	1517.7	1581.4	1400.54	1553.83	1535.52	1245.23	1102.85
																		1925	19.25	1458.17	1742.2	1256.26	1701.24	1402.82	1570.72	1392.33	1562.37	1525.77	1269	1081.66
																		1926	19.26	1468.45	1747.73	1258.01	1746.93	1414.97	1538.31	1343.55	1509.98	1506.56	1170.18	1025.77
																		1927	19.27	1515.95	1808.7	1351.54	2096.22	1556.42	1592.41	1359.11	1572.76	1596.27	1251.71	1080.85
																		1928	19.28	1580.78	1904.38	1328.27	1864.38	1474.9	1587.84	1345.84	1539.55	1542.05	1193.67	1087.73
																		1929	19.29	1594.26	1879.05	1333.71	2008.48	1609.38	1555.12	1328.89	1507.69	1504.95	1237.76	1049.68
																		1930	19.3	1501.93	1799.99	1286.4	1877.79	1451.68	1612.04	1387.91	1539.21	1534.11	1154.71	1142.79
																		1931	19.31	1499.07	1857.53	1318.53	1880.15	1560.7	1569.21	1343.12	1516.55	1499.01	1236.2	1042.55
																		1932	19.32	1512.77	1916.47	1426.07	2016.62	1555.25	1576.81	1367.29	1537.13	1530.51	1150.41	1079.8
																		1933	19.33	1517.44	1910.91	1386.28	2110.49	1672.21	1572.25	1395.51	1575.48	1515.44	1254.65	1133.64
																		1934	19.34	1494.79	1803.73	1326.64	2040.8	1537.05	1578.6	1329.59	1525.2	1491.33	1275.07	1076.82
																		1935	19.35	1516.57	1927.93	1332.34	1928.97	1571.22	1582.25	1382.58	1582.69	1590	1273.88	1054.1
																		1936	19.36	1478.87	1773.63	1334.24	1875.05	1491.28	1589.64	1318.21	1539.85	1474.85	1107.37	1005.75
																		1937	19.37	1452.53	1767.54	1259.81	1743.25	1411.34	1567.19	1333.55	1495.61	1462.14	1098.07	1035.79
																		1938	19.38	1500.89	1814.02	1340.24	1971.13	1554.6	1605.88	1343.52	1520.64	1525.6	1607.41	1171.25
																		1939	19.39	1511.34	1823.21	1367.38	2073.9	1665.79	1580.44	1375.35	1531.3	1562.75	1202.54	1133.01
																		1940	19.4	1622.04	1905.57	1394.6	2036.1	1642.2	1542.28	1284.49	1483.25	1482.62	1513.74	1037.39
																		1941	19.41	1530.37	1829.41	1365.28	2001.97	1576.42	1560.32	1365.72	1528.56	1492.05	1196.52	1140.94
																		1942	19.42	1501.16	1735.09	1339.09	1923.06	1546.26	1591.74	1356.64	1478.96	1446.97	1091.75	1124.4
																		1943	19.43	1511.36	1790.86	1295	1818.83	1511.51	1541.19	1348.74	1502.22	1458.36	1366.7	1068.85
																		1944	19.44	1524.35	1783.24	1312.84	1869.56	1542.12	1568.48	1330.21	1526.49	1560.3	1196.64	1075.99
																		1945	19.45	1600.77	1846.96	1341.9	1936.67	1586.92	1576.32	1389.73	1536.07	1607.14	1302.63	1193.81
																		1946	19.46	1488.13	1706.58	1268.69	1857.54	1458.53	1524.93	1280.11	1465.34	1526.78	1160.41	1048.53
																		1947	19.47	1533.86	1863.61	1316.62	1907.23	1555.67	1532.81	1346.94	1473.32	1479.8	1124.57	1086.5
																		1948	19.48	1563.83	1806.18	1400.23	2173.47	1652.15	1521.2	1288.55	1529.58	1590.89	1333.48	1031.34
																		1949	19.49	1548.62	1857.07	1372.1	2006.61	1677.72	1539.87	1404.44	1536.71	1582.97	1385.97	1176
																		1950	19.5	1503.78	1764.88	1281.64	1758.24	1458.28	1537.32	1333.19	1478.59	1492.75	1168.47	1060.46
																		1951	19.51	1534.24	1868.16	1377.72	2072.74	1687.8	1584.71	1430.87	1551.63	1572.94	1571.69	1163.85
																		1952	19.52	1605.02	1867.22	1380.12	1930.62	1582.08	1581.44	1354	1527.47	1581.35	1301.34	1150.79
																		1953	19.53	1544.29	1823.68	1383.76	1973.67	1737.2	1524.48	1406.1	1578.96	1579.53	1514.16	1082.15
																		1954	19.54	1488.09	1718.68	1294.14	1893.28	1468.38	1524.71	1324.57	1487.32	1516.83	1196.47	1102.43
																		1955	19.55	1578.74	1873.79	1341.7	1810.1	1546.48	1543.86	1384.51	1528.25	1550.08	1491.75	1164.21
																		1956	19.56	1565.94	1903.95	1388.19	1959.09	1583.03	1572.09	1363.77	1563.43	1579.37	1417.62	1125.5
																		1957	19.57	1495.33	1780.96	1285.07	1743.93	1455.29	1518.57	1372.57	1498.91	1455.97	1243.84	1118.75
																		1958	19.58	1572.75	1907.88	1345.79	2011.96	1659.85	1516.24	1321.58	1563.1	1577.88	1418.86	1057.32
																		1959	19.59	1537.65	1826.24	1338.04	1990.84	1572.05	1528.83	1409.76	1552.06	1609.12	1373.21	1114.23
																		1960	19.6	1509.22	1819.15	1286.12	1761.26	1461.45	1545.82	1348.38	1509.32	1517.91	1193.89	1141.76
																		1961	19.61	1537.73	1890.72	1329.17	1937.2	1589.79	1516.29	1375.89	1549.94	1561.64	1459.95	1078.25
																		1962	19.62	1532.61	1930.07	1372.83	1840.54	1552.52	1557.79	1373.46	1525.21	1575.23	1216.87	1105.44
																		1963	19.63	1548.31	1854.57	1340.69	1861.55	1521.61	1499.19	1352.88	1502.12	1510.99	1263.54	1033.58
																		1964	19.64	1528.8	1848.35	1342.8	1843.46	1502.93	1517.3	1321.8	1542.97	1525.47	1135.08	1075.54
																		1965	19.65	1563.14	1932.54	1420.18	1941.71	1658.95	1514.15	1344.31	1571.83	1563.79	1790.55	1069.57
																		1966	19.66	1526.76	1876.02	1332.74	2018.55	1601.93	1575.04	1385.88	1481	1481.74	1276.64	1211.64
																		1967	19.67	1540.19	1952.39	1363.59	2072.51	1641.29	1576.27	1389.15	1513.97	1530.08	1292.51	1180.7
																		1968	19.68	1653.79	1981.95	1398.64	2165.66	1639.61	1579.05	1387.42	1538.99	1551.84	1279.63	1098.55
																		1969	19.69	1520.61	1858.04	1319.41	1887.32	1475.85	1612.49	1423.67	1526.67	1524.37	1193.09	1233.26
																		1970	19.7	1546.55	1844.36	1356.08	1976.71	1582.06	1614.51	1407.23	1558.17	1583.61	1350.06	1184.09
																		1971	19.71	1522.51	1868.36	1365.51	1829.43	1525.58	1607.52	1424.16	1515.67	1495.96	1168.31	1204.69
																		1972	19.72	1524.99	1906.85	1380.69	1981.28	1618.7	1590.28	1386.48	1534.63	1596.89	1470.23	1132.32
																		1973	19.73	1531.32	1850.23	1333.14	1894.77	1577.79	1649.57	1444.99	1561.14	1625.66	1445.37	1240.4
																		1974	19.74	1488.11	1801.91	1299.89	1835.26	1533.54	1594.94	1378.45	1497.64	1500.1	1281.31	1118.59
																		1975	19.75	1518.46	1952.99	1332.04	1878.87	1521.01	1608.97	1381.91	1535.73	1572.9	1169.91	1113.41
																		1976	19.76	1588.29	1909.79	1355.99	1864.05	1662.5	1623.78	1415.51	1538.89	1617.9	1385.63	1157.14
																		1977	19.77	1509.38	1851.02	1311.04	1922.29	1546.31	1601.27	1363.46	1515.38	1508.22	1184.78	1141.93
																		1978	19.78	1521.26	1862.88	1319.25	1936.53	1587.72	1597.41	1393.07	1519.98	1576.32	1206.87	1180.71
																		1979	19.79	1639.3	1923.28	1407.66	2085.48	1684.21	1595.25	1398.96	1561.79	1545.78	1187.43	1174.5
																		1980	19.8	1544.56	1877.66	1391	2038.72	1647.69	1584.71	1417.23	1534.36	1571.6	1231.59	1189.02
																		1981	19.81	1515.05	1810.79	1294.71	1844.17	1551.18	1615.34	1405.47	1488.78	1546.56	1377.08	1204.14
																		1982	19.82	1519.34	1892.91	1334.47	2112.2	1641.89	1637.88	1441.33	1519.02	1531.53	1292.13	1239.3
																		1983	19.83	1667	1961.94	1339.67	2112.99	1715.87	1616.53	1425.87	1540.29	1558.75	1410.61	1230.18
																		1984	19.84	1535.62	1896.92	1317.9	1971.14	1562.61	1601.08	1400.23	1506.11	1512.32	1119.55	1155.17
																		1985	19.85	1556.02	1943.96	1371.53	2077.34	1625.54	1601.69	1390.61	1544.29	1634.09	1251.06	1221.67
																		1986	19.86	1530.68	1963.46	1342.04	1983.81	1568.07	1601.24	1404.03	1589.72	1707.28	1468.4	1148.68
																		1987	19.87	1492.6	1837.72	1281.24	1807.68	1493.22	1656.06	1403.17	1537.01	1616.38	1400.54	1166.71
																		1988	19.88	1534.06	1898.23	1286.6	1855.36	1567.47	1652.85	1428.78	1559.16	1538.88	1161.03	1222.41
																		1989	19.89	1479.72	1839.86	1290.71	1769.48	1506.3	1602.29	1365.22	1502.88	1499.4	1107.82	1136.66
																		1990	19.9	1522.85	1915.27	1357.63	2139.59	1711.99	1625.94	1453.32	1560.6	1583.89	1271.96	1225.81
																		1991	19.91	1502.56	1877.68	1328.2	1911.41	1587.44	1590.46	1352.03	1538.66	1585.77	1255.54	1111.12
																		1992	19.92	1532.88	1892.53	1387.47	1966.64	1687.68	1601.62	1432.07	1606.26	1616.84	1318.76	1176.03
																		1993	19.93	1520.9	1919.34	1351.72	1899.71	1568.79	1577.4	1359.27	1544.24	1524.04	1183.1	1083
																		1994	19.94	1489.24	1881.29	1334.16	1947.86	1597.2	1621.34	1438.51	1509.84	1517.52	1156.62	1201.55
																		1995	19.95	1477.19	1744.7	1274.02	1781.17	1484.66	1579.1	1336.93	1509.71	1500.74	1193.23	1060.44
																		1996	19.96	1478.69	1789.69	1301.19	1914.42	1547.43	1577.99	1387.76	1562.38	1572.8	1345.03	1162.36
																		1997	19.97	1492.16	1825.07	1334.45	1881.08	1615.21	1607.97	1324.85	1566.52	1591.59	1240.93	1119.38
[truncated: 503 more rows]

## Sheet: Fig. 3f-3g
Fig. 3f
	S6 buds										S7 buds
No. of types	5	3	3	4	6	5	3	7	4	4	1	2	2	3	1	1	2	2	1	2
p value	7.31865e-05
Fig. 3g
	Calcium sync cell number per cluster
S6	1.5	4.3	7.9	9.9	2.6	1.3	1.6	11.6	2.7	3.6	5.4	8.2	13.9	2.7	7.3	8	12.5	6.3	10.5	15.6	9.1	7.5	8.2	6.1	10.3	8.2	7.9	2.8	1.6	9
S7	10	14.6	23.1	25	19.1	7.7	10.2	8.9	21.2	12.4	13.9	18.1	30.1	4.3	16.4	5.2	15.8	28.2	16.7	19.3	19	12.4	15.7	9.7	22.3	20.5	18.4	15.6	14.8	19.1
p value	1.55893e-08

## Sheet: Fig. 3h-3i
Fig. 3h
time	S6 LG responders					S6 HG responders			S6 NG responders					S7 LG responders			S7 HG responders					S7 NG responders
3	1.09491	1.27319	1.0454	0.593432	0.934523	0.171223	0.215934	0.193452	0.234346	0.359343	0.219345	0.163563	0.159343	0.214387	0.131947	0.25993	0.935	0.500237	0.677802	1.08021	0.843246	0.220642	0.105934	0.132193	0.263563	0.292593
9	1.04812	1.07288	1.10781	0.687424	1.03235	0.153146	0.168742	0.232355	0.421325	0.268742	0.219324	0.103464	0.126874	0.132123	0.288008	0.21806	1.15128	0.431444	0.793173	0.801627	0.963245	0.140146	0.226874	0.293235	0.121935	0.368742
15	1.23426	1.08249	1.12403	0.586543	0.943289	0.24947	0.195865	0.154329	0.252313	0.286544	0.219433	0.143546	0.125865	0.429235	0.248685	0.214033	0.677999	0.51257	0.722175	0.912474	0.7234	0.106872	0.158654	0.242194	0.143546	0.286544
18	1.20433	0.839811	0.942345	0.432465	0.998233	0.18497	0.143247	0.299823	0.192325	0.243247	0.299823	0.183437	0.143247	0.324654	0.398113	0.194235	1.77376	0.500052	0.713301	0.914446	1.84337	0.120859	0.124325	0.213998	0.218344	0.243247
21	1.87554	1.12145	0.843246	0.674325	0.873242	0.648225	0.267432	0.473242	0.432544	0.267432	0.247324	0.143464	0.174325	0.432544	0.192145	0.184325	4.2489	1.54365	2.42241	1.74104	3.34635	0.277311	0.126743	0.247324	0.217435	0.267432
24	1.64252	1.32135	1.92354	0.923426	1.40113	0.58048	0.292343	0.218235	0.223245	0.392343	0.282354	0.224356	0.192343	0.265463	0.193214	0.192354	2.51521	2.73744	1.71626	0.952175	2.21546	0.105512	0.129234	0.232382	0.224356	0.292343
27	1.435	0.744156	1.2654	0.703426	1.39345	0.180261	0.170343	0.193455	0.184325	0.270343	0.293455	0.282354	0.170343	0.243245	0.174416	0.165404	1.2074	0.9849	0.707385	0.98669	1.77643	0.15057	0.192703	0.234546	0.238235	0.270343
30	1.21354	0.941777	1.03246	0.985436	0.973243	0.183784	0.198544	0.197324	0.213446	0.298544	0.273243	0.183247	0.198544	0.222344	0.219418	0.163576	1.50316	1.13126	0.86121	1.20409	1.53235	0.16526	0.129854	0.273243	0.218325	0.298544
33	2.08085	1.04246	0.658003	1.26704	0.872346	0.268312	0.196704	0.187235	0.234357	0.267043	0.287235	0.1765	0.126704	0.720426	0.432456	0.8003	0.855069	0.493454	0.689634	0.944354	0.743247	0.357862	0.126704	0.242387	0.21765	0.267043
36	2.85059	2.95685	4.36637	2.65468	1.94354	0.297327	0.215468	0.194354	0.204265	0.35468	0.243537	0.159234	0.125468	0.341372	0.295685	0.66365	0.542346	1.03535	0.843244	1.09425	0.643242	0.20234	0.125468	0.243244	0.259234	0.25468
39	1.97243	1.36939	3.06903	1.94325	3.33148	0.252993	0.219432	0.177657	0.198346	0.294325	0.277657	0.213255	0.129432	0.163598	0.369392	0.306903	0.486475	0.328398	0.982497	1.34446	0.603247	0.18972	0.129432	0.265468	0.213255	0.294325
42	1.68834	1.33126	1.15648	0.953743	2.34563	0.232454	0.195374	0.263456	0.184326	0.295374	0.263456	0.164236	0.129537	0.145762	0.233126	0.15648	0.412435	0.294257	0.703263	0.932146	0.574325	0.179325	0.329537	0.243563	0.264236	0.212954
45	1.72457	2.2227	1.06028	1.07436	1.84354	0.145487	0.174357	0.184354	0.202355	0.274357	0.284354	0.193454	0.127436	0.122535	0.222703	0.160282	0.39794	0.314832	0.668928	0.96204	0.633544	0.141515	0.127436	0.284354	0.219345	0.212744
48	4.485	5.85426	6.72125	7.32462	5.32545	1.53841	1.32462	2.12545	1.71435	1.32462	2.12545	1.47699	1.06246	1.76569	1.85426	1.2125	6.23303	7.07598	7.48773	5.20042	9.42336	1.51121	1.62457	1.85453	1.98867	1.60625
51	1.65346	2.91718	3.52739	4.24577	4.32356	0.729439	1.24577	1.32356	1.04325	1.24577	1.23565	0.632425	0.45768	0.843539	1.17177	0.527394	4.32862	2.16663	3.22483	2.42143	5.43456	1.10243	1.02458	1.35647	0.963243	0.945768
54	1.12827	1.42564	2.69729	3.43254	3.33321	0.51084	0.432544	0.633321	0.538508	0.743254	0.563332	0.432345	0.325437	0.643539	0.742564	0.469729	2.24272	1.57197	2.50006	1.97276	3.43222	0.826045	0.432544	0.633321	0.476832	0.732544
57	0.685152	0.632457	1.09664	3.03245	2.09233	0.443437	0.324536	0.923343	0.493641	0.532454	0.392334	0.343256	0.324536	0.632349	0.632457	0.296639	1.53444	1.32778	1.58597	1.7529	2.22145	0.59778	0.324536	0.923343	0.387684	0.632454
60	1.30334	0.757457	1.11525	2.5565	1.98342	0.399626	0.25565	0.342454	0.380821	0.35565	0.234245	0.213544	0.15565	0.438082	0.574565	0.211525	1.23631	1.08359	1.32565	1.7391	1.85432	0.5496	0.315565	0.342454	0.313544	0.615565
Fig. 3i
%	S6 islet buds			S7 islet buds
	HG	LG	NON	HG	LG	NON
	11	23	66	29	13	58
Mixed organization	23	85	89	16	92	31
Core-mantle organization	77	15	11	84	8	69

## Sheet: Fig. 4b-4d, 4f
Fig. 4b										Fig. 4c
%		FOXA2+/SOX17+				p values				%		PDX1+				p values
Bulk type	WT	92.5	95.4	93.6	91.7	Control				Bulk type	WT	85.7	92.1	88.6	93.4	Control
	PKO	94.2	91.3	96.1	93.8	0.680988	PKO vs WT				PKO	0.32	0.11	0.5	0.19	1.55126e-05	PKO vs WT
	RKO	95.6	97.5	94.4	97.1	0.0808641	RKO vs WT				RKO	36.1	44.2	46.7	33.5	5.80375e-05	RKO vs WT
Budding type	WT	79.3	80.6	84.3	76.1	Control				Budding type	WT	35.8	30.6	33.2	40.1	Control
	PKO	81.2	76.9	83.7	85.3	0.521347	PKO vs WT				PKO	0.39	0.17	0.08	0.21	0.000428252	PKO vs WT
	RKO	84.1	86.6	80.5	78.7	0.366135	RKO vs WT				RKO	19.3	12.8	17.6	20.9	0.00071312	RKO vs WT
Fig. 4d										Fig. 4f
%		PDX1+/NKX6.1+				p values				%		CHGA+				p values
Bulk type	WT	74.7	69.2	65.3	75.6	Control				Bulk type	WT	34.8	55.2	40.2	41.6	Control
	PKO	0.31	0.82	0.41	0.56	8.60006e-05	PKO vs WT				PKO	0	0.21	0	0.1	0.00220173	PKO vs WT
	RKO	37	27.7	41	30.9	9.21812e-05	RKO vs WT				RKO	7.6	12.8	21.4	13.1	0.00218042	RKO vs WT
Budding type	WT	2.56	5.7	3.2	4.4	Control				Budding type	WT	25.2	36.1	32.9	40.4	Control
	PKO	0.17	0.48	0.64	0.21	0.00748195	PKO vs WT				PKO	0	0.09	0.03	0	0.0018551	PKO vs WT
	RKO	3.75	6.12	5.43	5.84	0.184474	RKO vs WT				RKO	10.3	5.6	2.1	6.7	0.000961354	RKO vs WT

## Sheet: Fig. 5i-5l
Fig. 5i-5l
	GFP+ bud				GFP- body					p values
PDX1	2.03095	1.76663	1.54944	2.22992	0.00118	0.00122	0.00207	0.00246		0.00105344
NKX6.1	7.10231	6.6266	6.8639	7.46611	0.02258	0.01901	0.03163	0.00334		3.63063e-05
ND1	3.42212	4.26032	3.66751	3.95834	0.40551	0.16486	0.35796	0.50648		6.84055e-05
CHGA	48.3359	37.6453	37.9721	43.9765	0.09264	0.07807	0.0696	0.02103		0.000501084
ISL1	1.55445	1.58926	1.48792	1.35823	0.59754	0.18872	0.47703	0.99549		0.00825739
INS	0.137542	0.157819	0.122624	0.133975	4e-05	2e-05	3e-05	0		0.000328037
GCG	0.89478	0.79107	0.41492	0.69084	0.00063	0.00022	0.00031	3e-05		0.00659703
SOX9	0.66914	0.5384	0.55758	0.32814	1.56582	1.13878	1.44519	1.73566		0.00151256
KRT18	0.09414	0.16919	0.19953	0.12555	0.21971	0.20403	0.31404	0.54896		0.072581
MUC1	0.05647	0.06524	0.09199	0.10936	0.17021	0.16185	0.16272	0.25876		0.0120807
SPP1	0.02736	0.02319	0.01597	0.01682	0.04807	0.03584	0.05186	0.0474		0.00155106
VIM	1.31376	0.60108	1.29237	1.19609	1.63196	1.54285	1.77816	2.60329		0.0417064
THY1	0.62692	0.66599	0.16254	0.1255	7.11632	10.4781	4.01206	2.97695		0.0418798
COL1A1	0.70915	0.41565	0.39896	0.24806	2.94779	1.11102	2.32579	2.69634		0.017764
PBX1	1.88514	1.77717	2.06746	1.3469	4.86694	5.57931	4.61747	4.80778		3.40814e-05
PBX3	1.0441	1.07506	0.83543	0.48719	1.42225	1.30854	1.49689	0.65509		0.182176
PCNA	1.21356	0.90538	0.60143	0.39968	3.44229	1.59384	2.44519	2.49369		0.0129452
SLIT1	4.64974	4.35783	4.93376	0.64985	22.736	34.9329	24.2566	11.4769		0.023607
SLIT2	7.95684	9.20893	4.61302	4.51124	15.3092	32.89	22.7162	18.6495		0.0206681
ROBO2	2.76693	2.26284	1.47051	2.15111	1.3477	0.78285	1.03025	1.24352		0.0204149
CDH1	1.71977	1.3736	1.27638	1.26625	1.10666	0.39838	0.7439	1.05024		0.0288373
EPHB1	8.46898	10.2549	12.9933	3.27688	27.9432	79.1511	35.9534	8.12651		0.103024
EPHB2	0.54508	0.8451	0.94971	0.52197	1.10757	1.72603	1.19546	2.39227		0.0530018
EPHB3	14.0796	6.47988	5.32042	2.98059	110.329	99.8316	77.5411	115.721		4.0006e-05
EPHB4	2.28633	1.97182	3.05372	0.84944	11.9373	9.63636	9.7584	13.5425		0.000119704
EPHB6	0.10165	0.13858	0.01403		0.12865	0.97911	0.31249	0.11855		0.270659
EFNB1	2.52813	2.17092	3.44895	0.85317	6.62674	12.8757	7.58353	5.21787		0.0160693
EFNB2	5.86794	3.99406	6.5621	1.79667	15.8645	16.5014	14.2941	16.1987		7.76788e-05
EFNB3	8.66927	10.6806	22.9875	5.60612	16.2844	48.5971	20.8861	2.87917		0.36276

## Sheet: Fig. 6g
Fig. 6g
DMSO	EphB3/4 inh.		Bin Center	DMSO	EphB3/4 inh.			DMSO	EphB3/4 inh.
52.233	44.706		20	0	1		Gaussian
65	43.765		25	1	8		Best-fit values
46.271	57.871		30	3	6		Amplitude	6.999	8.768
45.857	43.812		35	1	7		Mean	50.27	37.33
45.068	46.9		40	3	10		SD	12.89	11.37
41.614	41.054		45	12	11		95% CI (profile likelihood)
52.205	25.34		50	8	1		Amplitude	4.211 to 14.03	6.463 to 11.27
72.432	30.663		55	5	4		Mean	44.54 to 58.43	33.16 to 41.00
60.136	32.367		60	2	1		SD	3.606 to 24.83	8.221 to 16.77
54.625	46.871		65	5	1		Goodness of Fit
47.625	35.536		70	2	0		Degrees of Freedom	13	13
87.25	54.375		75	4	0		R squared	0.5463	0.7962
68.5	39.095		80	1	0		Sum of Squares	61.22	41.98
83.375	40.548		85	2	0		Sy.x	2.17	1.797
74.75	39.559		90	0	0		Constraints
94.364	53.912		95	1	0		SD	SD > 0	SD > 0
75.417	38.938
47.524	47.154						Number of points
43.143	65.077						# of X values	16	16
44.286	36.667						# Y values analyzed	16	16
57.857	45.663
62.667	30.173
65.619	41.75
[truncated: 27 more rows]

## Sheet: Fig. 6h, 6i, 6k
Fig. 6h
[truncated: 20 more rows]

[truncated: 12 more sheets: Suppl Fig. 1a-1c, 1f-1g, Suppl Fig. 1h-1i, Suppl Fig. 2b, Suppl Fig. 3b-3d, Suppl Fig. 4c-4d, Suppl Fig. 5c-5d, 5g-5h, Suppl Fig. 7c, Suppl Fig. 9c, Suppl Fig. 10b, Suppl Fig. 11c-11d, Suppl Fig. 12d-12e, Suppl Fig. 19c, 19f]
